# Supplementary material for: Glucose‐induced LINC01419 reprograms the glycolytic pathway by recruiting YBX1 to enhance PDK1 mRNA stability in hepatocellular carcinoma
Source: Clin Transl Med. 2024 Dec 3;14(12):e70122. doi: 10.1002/ctm2.70122 (PMC11613097; doi:10.1002/ctm2.70122)
Supplement: Supplementary file 2 — Supporting Information [file CTM2-14-e70122-s003.xlsx]

## Sheet: Table S1
Table S1. 20 candidate glucose-related lncRNAs which are upregulated in HCC
Gene ID	FC in glu (high/low)	log2FC in HCC		FDR
LINC01419	1.59238		9.55304	6.51e-22
LINC01224	3.75279		4.98714	2.25e-12
AC090192.2	0.322598		4.53324	4.21e-09
LINC01036	1.82503		4.46433	1.92e-06
LINC02561	0.251272		3.00983	1.3e-08
LINC02313	2.39942		2.98179	7.39e-07
CRNDE	0.541053		2.51371	2.07e-08
AC126175.2	3.60779		2.36799	0.00034236
LUCAT1	0.524649		1.89556	0.00177124
AC110285.2	2.21545		1.55938	1.7e-05
LINC01943	0.621649		1.35924	0.0002033
SNHG25	0.580893		1.23757	3.04e-07
MELTF-AS1	0.405479		1.21032	1.67e-05
AL022322.1	0.615094		1.11786	0.00035619
AC084018.1	2.63928		1.09415	0.00318244
TMPO-AS1	4.77022		1.08102	6.28e-08
AL928654.1	2.39612		1.07463	3.19e-08
AL031985.3	0.315996		1.06426	2.17e-09
TYMSOS	2.72307		1.05312	0.00087845
AC025171.4	2.83492		1.01942	0.00214927
