# Supplementary material for: Glucose‐induced LINC01419 reprograms the glycolytic pathway by recruiting YBX1 to enhance PDK1 mRNA stability in hepatocellular carcinoma
Source: Clin Transl Med. 2024 Dec 3;14(12):e70122. doi: 10.1002/ctm2.70122 (PMC11613097; doi:10.1002/ctm2.70122)
Supplement: Supplementary file 3 — Supporting Information [file CTM2-14-e70122-s002.xlsx]

## Sheet: A, Huh7-si1419-RNA-seq， FC<0.67
GeneID	FPKM_H7-siNC	FPKM_H7-siLINC01419	FC_siLINC01419 vs siNC	AccID	Symbol	KeggID	Description
LINC01419	55.4485	11.6093	0.210794	NR_122034.1	LINC01419		long intergenic non-protein coding RNA 1419
ND2	3639.26	2336.26	0.641971	YP_003024027.1	ND2	hsa:4536	MTND2
AFP	3623.29	2299.04	0.634526	NM_001134.2	AFP	hsa:174	alpha-fetoprotein
ALB	3672.29	2035.39	0.554268	NM_000477.5	ALB	hsa:213	albumin
ND1	2553.2	1512.83	0.592539	YP_003024026.1	ND1	hsa:4535	NADH dehydrogenase, subunit 1 (complex I)
ND6	2123.74	1295.96	0.610246	YP_003024037.1	ND6	hsa:4541	NADH dehydrogenase, subunit 6 (complex I)
ND5	2173.6	1133.35	0.521438	YP_003024036.1	ND5	hsa:4540	NADH dehydrogenase, subunit 5 (complex I)
FTH1	1800.5	921.92	0.512063	NM_002032.2	FTH1	hsa:2495	ferritin, heavy polypeptide 1
HIST1H2BK	1097.21	655.56	0.597517	NM_080593.2	HIST1H2BK	hsa:85236	histone cluster 1, H2bk
RBP4	735.614	486.013	0.660737	NM_006744.3	RBP4	hsa:5950	retinol binding protein 4, plasma
RPL3	692.686	413.272	0.596681	NM_001033853.1	RPL3	hsa:6122	ribosomal protein L3
CALR	684.07	403.899	0.590495	NM_004343.3	CALR	hsa:811	calreticulin
PTMA	659.092	356.66	0.541208	NM_002823.4	PTMA	hsa:5757	prothymosin, alpha
FN1	692.268	316.371	0.457085	NM_212482.1	FN1	hsa:2335	fibronectin 1
SCD	638.446	346.901	0.543425	NM_005063.4	SCD	hsa:6319	stearoyl-CoA desaturase (delta-9-desaturase)
APOB	621.9	234.98	0.377941	NM_000384.2	APOB	hsa:338	apolipoprotein B
HSP90B1	555.339	325.439	0.586093	NM_003299.2	HSP90B1	hsa:7184	heat shock protein 90kDa beta (Grp94), member 1
LDHA	557.39	315.225	0.565615	NR_028500.1	LDHA	hsa:3939	lactate dehydrogenase A
SERPINA1	502.125	280.19	0.558096	NM_001127707.1	SERPINA1	hsa:5265	serpin peptidase inhibitor, clade A (alpha-1 antiproteinase, antitrypsin), member 1
UCHL1	428.728	268.693	0.62681	NM_004181.4	UCHL1	hsa:7345	ubiquitin carboxyl-terminal esterase L1 (ubiquitin thiolesterase)
AHSG	397.978	217.63	0.546953	NM_001622.2	AHSG	hsa:197	alpha-2-HS-glycoprotein
IDH1	362.298	176.409	0.487059	NM_005896.3	IDH1	hsa:3417	isocitrate dehydrogenase 1 (NADP+), soluble
ALDOA	352.261	207.501	0.589173	NM_184043.2	ALDOA	hsa:226	aldolase A, fructose-bisphosphate
PEG10	354.948	163.866	0.461815	NM_015068.3	PEG10	hsa:23089	paternally expressed 10
P4HB	308.296	204.587	0.663716	NM_000918.3	P4HB	hsa:5034	prolyl 4-hydroxylase, beta polypeptide
PSAP	287.45	191.048	0.66475	NM_002778.2	PSAP	hsa:5660	prosaposin
AKR1C1	280.331	168.106	0.599812	NM_001353.5	AKR1C1	hsa:1645	aldo-keto reductase family 1, member C1
RPS6KA3	282.696	152.401	0.53926	NM_004586.2	RPS6KA3	hsa:6197	ribosomal protein S6 kinase, 90kDa, polypeptide 3
ITIH2	269.868	136.207	0.504902	NM_002216.2	ITIH2	hsa:3698	inter-alpha-trypsin inhibitor heavy chain 2
GPC3	287.322	155.715	0.542112	NM_004484.3	GPC3	hsa:2719	glypican 3
PABPC1	202.418	125.944	0.622387	NM_002568.3	PABPC1	hsa:26986	poly(A) binding protein, cytoplasmic 1
SEPP1	226.036	146.274	0.647281	NM_005410.2	SEPP1	hsa:6414	selenoprotein P, plasma, 1
TFRC	223.061	114.696	0.514408	NM_003234	TFRC	hsa:7037	transferrin receptor
IPO8	213.895	140.925	0.659012	NM_006390.3	IPO8	hsa:10526	importin 8
TF	221.016	121.648	0.550604	NM_001063.3	TF	hsa:7018	transferrin
ITM2B	212.879	129.419	0.608133	NM_021999.4	ITM2B	hsa:9445	integral membrane protein 2B
PEBP1	202.202	124.319	0.615014	NM_002567	PEBP1	hsa:5037	phosphatidylethanolamine binding protein 1
MIF	206.894	131.999	0.638177	NM_002415.1	MIF	hsa:4282	macrophage migration inhibitory factor (glycosylation-inhibiting factor)
EIF4G1	189.334	123.118	0.650456	NM_198244.2	EIF4G1	hsa:1981	eukaryotic translation initiation factor 4 gamma, 1
MGST1	196.623	123.722	0.629422	NR_048545.1	MGST1	hsa:4257	microsomal glutathione S-transferase 1
TTR	191.118	123.89	0.648421	NM_000371.3	TTR	hsa:7276	transthyretin
RPN2	186.151	122.675	0.659194	NM_002951.3	RPN2	hsa:6185	ribophorin II
TMEM141	221.443	122.646	0.554053	NM_032928.3	TMEM141	hsa:85014	transmembrane protein 141
MAN1A1	188.812	108.795	0.576432	NM_005907.3	MAN1A1	hsa:4121	mannosidase, alpha, class 1A, member 1
PDIA3	174.388	111.626	0.640307	NM_005313.4	PDIA3	hsa:2923	protein disulfide isomerase family A, member 3
RRBP1	170.636	66.178	0.388189	NM_004587.2	RRBP1	hsa:6238	ribosome binding protein 1
CKB	192.255	97.2326	0.506004	NM_001823.4	CKB	hsa:1152	creatine kinase, brain
CLU	148.893	82.1059	0.551744	NR_038335.1	CLU	hsa:1191	clusterin
AGT	139.472	80.8015	0.579639	NM_000029.3	AGT	hsa:183	angiotensinogen (serpin peptidase inhibitor, clade A, member 8)
CTSD	155.895	76.3174	0.489872	NM_001909.4	CTSD	hsa:1509	cathepsin D
PSAT1	159.212	77.9176	0.489715	NM_058179.3	PSAT1	hsa:29968	phosphoserine aminotransferase 1
GANAB	143.726	87.4268	0.60856	NM_198335.3	GANAB	hsa:23193	glucosidase, alpha; neutral AB
HMGA1	145.273	72.1379	0.496913	NM_145905.2	HMGA1	hsa:3159	high mobility group AT-hook 1
DHCR7	129.103	85.5866	0.663192	NM_001360.2	DHCR7	hsa:1717	7-dehydrocholesterol reductase
ERP29	135.667	88.077	0.649472	NM_006817.3	ERP29	hsa:10961	endoplasmic reticulum protein 29
CSE1L	132.59	81.5611	0.615429	NR_045796.1	CSE1L	hsa:1434	CSE1 chromosome segregation 1-like (yeast)
STT3B	123.409	79.5044	0.644523	NM_178862.2	STT3B	hsa:201595	STT3B, subunit of the oligosaccharyltransferase complex (catalytic)
HMGN1	129.5	79.4568	0.613863	NM_004965.6	HMGN1	hsa:3150	high mobility group nucleosome binding domain 1
STMN1	127.059	84.835	0.667942	NM_203401.1	STMN1	hsa:3925	stathmin 1
FADS2	181.283	54.5975	0.301559	NM_004265.3	FADS2	hsa:9415	fatty acid desaturase 2
ACSL4	143.734	67.6421	0.470973	NM_022977.2	ACSL4	hsa:2182	acyl-CoA synthetase long-chain family member 4
PRKCSH	120.086	78.9296	0.657559	NM_002743.3	PRKCSH	hsa:5589	protein kinase C substrate 80K-H
AARS	122.685	71.6426	0.584296	NM_001605.2	AARS	hsa:16	alanyl-tRNA synthetase
KDELR1	136.093	31.3151	0.230667	NM_006801.2	KDELR1	hsa:10945	KDEL (Lys-Asp-Glu-Leu) endoplasmic reticulum protein retention receptor 1
PDIA4	134.948	62.6544	0.464682	NM_004911.4	PDIA4	hsa:9601	protein disulfide isomerase family A, member 4
UQCRC1	117.816	74.227	0.630338	NM_003365.2	UQCRC1	hsa:7384	ubiquinol-cytochrome c reductase core protein I
LAPTM4B	115.563	68.6285	0.594215	NM_018407.4	LAPTM4B	hsa:55353	lysosomal protein transmembrane 4 beta
PPDPF	113.718	75.4447	0.66373	NM_024299.2	PPDPF	hsa:79144	pancreatic progenitor cell differentiation and proliferation factor
RBBP7	119.473	76.4696	0.640357	NM_002893.3	RBBP7	hsa:5931	retinoblastoma binding protein 7
QPRT	116.804	70.673	0.605395	NM_014298.3	QPRT	hsa:23475	quinolinate phosphoribosyltransferase
FASN	118.289	61.7303	0.522263	NM_004104.4	FASN	hsa:2194	fatty acid synthase
NIPSNAP1	139.788	69.5126	0.497632	NM_003634.3	NIPSNAP1	hsa:8508	nipsnap homolog 1 (C. elegans)
TMEM97	105.614	69.8447	0.661638	NM_014573.2	TMEM97	hsa:27346	transmembrane protein 97
HGD	118.888	66.2037	0.557228	NM_000187.3	HGD	hsa:3081	homogentisate 1,2-dioxygenase
ARPC1A	101.307	67.5615	0.667226	NM_006409.3	ARPC1A	hsa:10552	actin related protein 2/3 complex, subunit 1A, 41kDa
PDIA6	112.233	67.8113	0.604553	NM_005742.3	PDIA6	hsa:10130	protein disulfide isomerase family A, member 6
PARP1	109.535	63.0527	0.576027	NM_001618.3	PARP1	hsa:142	poly (ADP-ribose) polymerase 1
PAICS	108.662	63.5077	0.584834	NM_006452.3	PAICS	hsa:10606	phosphoribosylaminoimidazole carboxylase, phosphoribosylaminoimidazole succinocarboxamide synthetase
PSMD3	102.99	64.5917	0.627525	NM_002809.3	PSMD3	hsa:5709	proteasome (prosome, macropain) 26S subunit, non-ATPase, 3
ATP5G1	103.215	67.9835	0.658989	NM_005175.2	ATP5G1	hsa:516	ATP synthase, H+ transporting, mitochondrial Fo complex, subunit C1 (subunit 9)
ECHS1	101.746	66.3128	0.652091	NM_004092.3	ECHS1	hsa:1892	enoyl CoA hydratase, short chain, 1, mitochondrial
IARS	98.8814	61.005	0.617338	NR_073446.1	IARS	hsa:3376	isoleucyl-tRNA synthetase
SLC17A9	99.0847	62.6366	0.632522	NM_022082.3	SLC17A9	hsa:63910	solute carrier family 17 (vesicular nucleotide transporter), member 9
G6PD	103.892	63.107	0.607806	NM_001042351.2	G6PD	hsa:2539	glucose-6-phosphate dehydrogenase
NID1	108.185	57.6908	0.533689	NM_002508.2	NID1	hsa:4811	nidogen 1
CNOT11	102.332	50.8256	0.497165	NM_017546.4	CNOT11	hsa:55571	CCR4-NOT transcription complex, subunit 11
HACD3	93.6157	54.7206	0.584966	NM_016395.2	HACD3	hsa:51495	protein tyrosine phosphatase-like A domain containing 1
TOP2A	93.418	50.9755	0.546157	NM_001067.3	TOP2A	hsa:7153	topoisomerase (DNA) II alpha 170kDa
SCARB1	96.3472	56.6523	0.588429	NM_005505.4	SCARB1	hsa:949	scavenger receptor class B, member 1
SMARCB1	88.5184	57.1041	0.64551	NM_003073.3	SMARCB1	hsa:6598	SWI/SNF related, matrix associated, actin dependent regulator of chromatin, subfamily b, member 1
RRM2	96.769	56.2613	0.58183	NM_001165931.1	RRM2	hsa:6241	ribonucleotide reductase M2
MMD	82.3068	53.2665	0.647598	NM_012329.2	MMD	hsa:23531	monocyte to macrophage differentiation-associated
COCH	86.1548	46.9155	0.545077	NM_004086.2	COCH	hsa:1690	cochlin
ORM1	82.867	41.7132	0.503973	NM_000607.2	ORM1	hsa:5004	orosomucoid 1
HTATIP2	77.9888	51.3142	0.658408	NM_006410.4	HTATIP2	hsa:10553	HIV-1 Tat interactive protein 2, 30kDa
TACC1	79.0692	51.7557	0.654998	NM_006283.2	TACC1	hsa:6867	transforming, acidic coiled-coil containing protein 1
H2AFV	75.3199	50.0114	0.664431	NM_201517.2	H2AFV	hsa:94239	H2A histone family, member V
NUCKS1	79.4092	49.5522	0.624484	NM_022731.4	NUCKS1	hsa:64710	nuclear casein kinase and cyclin-dependent kinase substrate 1
ADH5	74.7728	46.278	0.619424	NM_000671.4	ADH5	hsa:128	alcohol dehydrogenase 5 (class III), chi polypeptide
HYOU1	76.6478	41.5517	0.542709	NM_006389.4	HYOU1	hsa:10525	hypoxia up-regulated 1
ARPC1B	81.9501	45.2692	0.552946	NM_005720.3	ARPC1B	hsa:10095	actin related protein 2/3 complex, subunit 1B, 41kDa
SRRM2	72.8688	45.8443	0.629644	NM_016333.3	SRRM2	hsa:23524	serine/arginine repetitive matrix 2
PROS1	80.9403	43.8584	0.542427	NM_000313.3	PROS1	hsa:5627	protein S (alpha)
GRHPR	76.8553	43.2599	0.563442	NM_012203.1	GRHPR	hsa:9380	glyoxylate reductase/hydroxypyruvate reductase
RDH11	72.9177	45.9954	0.63129	NM_016026.3	RDH11	hsa:51109	retinol dehydrogenase 11 (all-trans/9-cis/11-cis)
ASPH	70.1644	43.2908	0.617537	NM_032468.4	ASPH	hsa:444	aspartate beta-hydroxylase
MYCN	65.4405	26.8884	0.411782	NM_005378.5	MYCN	hsa:4613	v-myc avian myelocytomatosis viral oncogene neuroblastoma derived homolog
FGFR4	71.6695	41.2831	0.576611	NM_213647.2	FGFR4	hsa:2264	fibroblast growth factor receptor 4
ALCAM	69.9937	42.7666	0.611562	NM_001627.3	ALCAM	hsa:214	activated leukocyte cell adhesion molecule
HSD17B4	67.5403	39.7146	0.588622	NM_001292028.1	HSD17B4	hsa:3295	hydroxysteroid (17-beta) dehydrogenase 4
EIF4EBP1	70.8297	35.464	0.501398	NM_004095.3	EIF4EBP1	hsa:1978	eukaryotic translation initiation factor 4E binding protein 1
PRDX2	77.3747	43.0647	0.557146	NM_181738.1	PRDX2	hsa:7001	peroxiredoxin 2
MGLL	67.8078	41.2863	0.609448	NM_007283.6	MGLL	hsa:11343	monoglyceride lipase
EBPL	60.4097	35.1656	0.582809	NR_103802.1	EBPL	hsa:84650	emopamil binding protein-like
TECR	70.8045	40.5131	0.572786	NR_038103.1	TECR	hsa:9524	trans-2,3-enoyl-CoA reductase
GNS	67.6157	36.8072	0.545031	NM_002076.3	GNS	hsa:2799	glucosamine (N-acetyl)-6-sulfatase
BHMT2	70.6106	38.6446	0.547931	NM_017614.4	BHMT2	hsa:23743	betaine--homocysteine S-methyltransferase 2
HADHA	62.7923	41.7995	0.66621	NM_000182.4	HADHA	hsa:3030	hydroxyacyl-CoA dehydrogenase/3-ketoacyl-CoA thiolase/enoyl-CoA hydratase (trifunctional protein), alpha subunit
SMARCC1	64.0278	41.641	0.650904	NM_003074.3	SMARCC1	hsa:6599	SWI/SNF related, matrix associated, actin dependent regulator of chromatin, subfamily c, member 1
SERPING1	79.4957	29.4935	0.371798	NM_001032295.1	SERPING1	hsa:710	serpin peptidase inhibitor, clade G (C1 inhibitor), member 1
PAH	84.3228	26.2264	0.311839	NM_000277.1	PAH	hsa:5053	phenylalanine hydroxylase
SDC1	65.5107	39.4436	0.602701	NM_002997.4	SDC1	hsa:6382	syndecan 1
EPRS	59.9097	38.5247	0.643641	NM_004446.2	EPRS	hsa:2058	glutamyl-prolyl-tRNA synthetase
FKBP8	60.5251	38.2409	0.632427	NM_012181	FKBP8	hsa:23770	FK506 binding protein 8, 38kDa
C3	63.3209	24.5345	0.388428	NM_000064	C3	hsa:718	complement component 3
ADAR	58.5628	33.9969	0.581236	NM_015841.3	ADAR	hsa:103	adenosine deaminase, RNA-specific
PCSK9	65.4782	29.3717	0.449413	NR_110451.1	PCSK9	hsa:255738	proprotein convertase subtilisin/kexin type 9
HMGA2	72.0474	28.9723	0.402957	NM_003484.1	HMGA2	hsa:8091	high mobility group AT-hook 2
PHGDH	73.4143	30.3487	0.414188	NM_006623.3	PHGDH	hsa:26227	phosphoglycerate dehydrogenase
B4GAT1	61.6844	34.5824	0.561345	NM_006876.2	B4GAT1	hsa:11041	UDP-GlcNAc:betaGal beta-1,3-N-acetylglucosaminyltransferase 1
SPAG5	57.3719	35.5505	0.620311	NM_006461.3	SPAG5	hsa:10615	sperm associated antigen 5
PCYOX1	64.3539	30.4874	0.474562	NM_016297.3	PCYOX1	hsa:51449	prenylcysteine oxidase 1
PHYH	59.9207	36.9002	0.616458	NM_006214.3	PHYH	hsa:5264	phytanoyl-CoA 2-hydroxylase
XPOT	58.9308	35.1482	0.597116	NM_007235.4	XPOT	hsa:11260	exportin, tRNA
RAD23A	59.496	35.2053	0.59241	NR_072976.1	RAD23A	hsa:5886	RAD23 homolog A (S. cerevisiae)
GC	62.8074	16.4564	0.263187	NM_001204307.1	GC	hsa:2638	group-specific component (vitamin D binding protein)
ITM2C	55.9707	33.8633	0.605723	NM_030926.5	ITM2C	hsa:81618	integral membrane protein 2C
MAL2	58.3154	35.3948	0.607627	NM_052886.2	MAL2	hsa:114569	mal, T-cell differentiation protein 2 (gene/pseudogene)
EIF2AK1	54.4778	35.5567	0.653319	NM_014413.3	EIF2AK1	hsa:27102	eukaryotic translation initiation factor 2-alpha kinase 1
NR1H4	53.0998	29.1537	0.549883	NM_005123.3	NR1H4	hsa:9971	nuclear receptor subfamily 1, group H, member 4
ICMT	54.005	34.6571	0.6424	NM_170705.1	ICMT	hsa:23463	isoprenylcysteine carboxyl methyltransferase
IGF2	57.385	23.8618	0.416837	NM_001291862.2	IGF2	hsa:3481	insulin-like growth factor 2
NOP14	44.1805	28.6525	0.649326	NM_003703.2	NOP14	hsa:8602	NOP14 nucleolar protein
PLOD2	56.264	30.8166	0.548518	NM_182943.2	PLOD2	hsa:5352	procollagen-lysine, 2-oxoglutarate 5-dioxygenase 2
GPI	61.2484	27.6198	0.451842	NM_001289790.1	GPI	hsa:2821	glucose-6-phosphate isomerase
ISOC2	48.4009	31.4759	0.651036	NM_024710.2	ISOC2	hsa:79763	isochorismatase domain containing 2
ST6GAL1	60.6712	24.1462	0.398975	NM_173217.2	ST6GAL1	hsa:6480	ST6 beta-galactosamide alpha-2,6-sialyltranferase 1
EI24	49.5442	32.3634	0.653922	NR_110769.1	EI24	hsa:9538	etoposide induced 2.4
DAP	56.8375	31.3811	0.552905	NM_004394.2	DAP	hsa:1611	death-associated protein
CTSB	51.2941	33.6003	0.655723	NM_147783.2	CTSB	hsa:1508	cathepsin B
ANO6	53.5701	29.671	0.554704	NM_001204803.1	ANO6	hsa:196527	anoctamin 6
HIST1H2BJ	53.2249	34.7262	0.653093	NM_021058.3	HIST1H2BJ	hsa:8970	histone cluster 1, H2bj
SERPIND1	48.4359	32.4103	0.669819	NM_000185.3	SERPIND1	hsa:3053	serpin peptidase inhibitor, clade D (heparin cofactor), member 1
GSTK1	59.5733	31.2708	0.525709	NM_015917.2	GSTK1	hsa:373156	glutathione S-transferase kappa 1
ZFP36L2	49.7366	29.0331	0.584571	NM_006887.4	ZFP36L2	hsa:678	ZFP36 ring finger protein-like 2
CLSTN1	52.4821	29.9376	0.571253	NM_014944	CLSTN1	hsa:22883	calsyntenin 1
TFDP1	54.8063	31.5074	0.575661	NR_026580.1	TFDP1	hsa:7027	transcription factor Dp-1
MTTP	52.7741	27.6203	0.52427	NM_001300785.1	MTTP	hsa:4547	microsomal triglyceride transfer protein
C5	43.6004	27.6514	0.635039	NM_001735.2	C5	hsa:727	complement component 5
FAM83D	49.8604	32.1891	0.646293	NM_030919.2	FAM83D	hsa:81610	family with sequence similarity 83, member D
INS-IGF2	52.05	21.9307	0.422448	NR_003512.3	INS-IGF2	hsa:723961	INS-IGF2 readthrough
LYZ	44.2608	23.8199	0.539211	NM_000239.2	LYZ	hsa:4069	lysozyme
GAMT	61.678	29.0011	0.471059	NM_138924.2	GAMT	hsa:2593	guanidinoacetate N-methyltransferase
HIST1H2BD	54.208	35.4084	0.653835	NM_138720.2	HIST1H2BD	hsa:3017	histone cluster 1, H2bd
FADS1	67.7	26.939	0.398806	NM_013402.4	FADS1	hsa:3992	fatty acid desaturase 1
TYMS	50.0906	28.4895	0.569618	NM_001071.2	TYMS	hsa:7298	thymidylate synthetase
ANP32E	48.5071	28.5124	0.588647	NM_030920.4	ANP32E	hsa:81611	acidic (leucine-rich) nuclear phosphoprotein 32 family, member E
NAE1	50.8141	31.2164	0.615083	NM_003905.3	NAE1	hsa:8883	NEDD8 activating enzyme E1 subunit 1
HP1BP3	46.8602	31.3306	0.669302	NM_016287.3	HP1BP3	hsa:50809	heterochromatin protein 1, binding protein 3
MKI67	53.4881	26.1588	0.490013	NM_002417.4	MKI67	hsa:4288	marker of proliferation Ki-67
CYB5R3	48.442	31.6199	0.653453	NM_007326.4	CYB5R3	hsa:1727	cytochrome b5 reductase 3
PCBD1	48.8766	30.1369	0.617374	NM_001289797.1	PCBD1	hsa:5092	pterin-4 alpha-carbinolamine dehydratase/dimerization cofactor of hepatocyte nuclear factor 1 alpha
IDH2	62.9268	25.0345	0.398791	NM_002168.3	IDH2	hsa:3418	isocitrate dehydrogenase 2 (NADP+), mitochondrial
POLR2A	45.0732	25.0966	0.557778	NM_000937.4	POLR2A	hsa:5430	polymerase (RNA) II (DNA directed) polypeptide A, 220kDa
TFPI	47.8003	27.5411	0.577056	NM_006287.4	TFPI	hsa:7035	tissue factor pathway inhibitor (lipoprotein-associated coagulation inhibitor)
SMC1A	50.6311	26.9217	0.532645	NM_006306.3	SMC1A	hsa:8243	structural maintenance of chromosomes 1A
RTN3	45.9943	30.3916	0.661504	NR_049750.1	RTN3	hsa:10313	reticulon 3
TMEM106C	46.4352	30.5536	0.658718	NM_024056.3	TMEM106C	hsa:79022	transmembrane protein 106C
NOMO1	42.5723	27.9615	0.657604	NM_014287.3	NOMO1	hsa:23420	NODAL modulator 1
EML4	46.2318	26.9834	0.584552	NM_019063	EML4	hsa:27436	echinoderm microtubule associated protein like 4
CPB2	48.7683	24.1411	0.49605	NM_016413.3	CPB2	hsa:1361	carboxypeptidase B2 (plasma)
NUCB1	47.6536	27.6646	0.581413	NM_006184.5	NUCB1	hsa:4924	nucleobindin 1
ANAPC5	45.6511	27.4222	0.601563	NM_016237.4	ANAPC5	hsa:51433	anaphase promoting complex subunit 5
SEPHS1	43.6031	28.6435	0.657699	NM_012247.4	SEPHS1	hsa:22929	selenophosphate synthetase 1
PIH1D1	45.7984	28.3099	0.618974	NM_017916.2	PIH1D1	hsa:55011	PIH1 domain containing 1
CHCHD10	50.7382	24.601	0.485874	NR_125755.1	CHCHD10	hsa:400916	coiled-coil-helix-coiled-coil-helix domain containing 10
TRAP1	47.2708	27.818	0.589351	NM_016292.2	TRAP1	hsa:10131	TNF receptor-associated protein 1
ATP6V0D1	39.3433	23.2603	0.59225	NM_004691.4	ATP6V0D1	hsa:9114	ATPase, H+ transporting, lysosomal 38kDa, V0 subunit d1
ATOX1	43.3456	28.953	0.668721	NM_004045.3	ATOX1	hsa:475	antioxidant 1 copper chaperone
SH3GL1	42.2774	26.6488	0.631206	NM_003025.3	SH3GL1	hsa:6455	SH3-domain GRB2-like 1
MCCC2	46.6922	22.7967	0.489327	NM_022132.4	MCCC2	hsa:64087	methylcrotonoyl-CoA carboxylase 2 (beta)
TST	47.0543	28.6818	0.610374	NM_003312.5	TST	hsa:7263	thiosulfate sulfurtransferase (rhodanese)
SIGMAR1	40.5741	25.5957	0.631748	NR_104108.1	SIGMAR1	hsa:10280	sigma non-opioid intracellular receptor 1
GATM	49.7025	16.3531	0.330367	NM_001482.2	GATM	hsa:2628	glycine amidinotransferase (L-arginine:glycine amidinotransferase)
GLB1	42.1459	24.5535	0.583571	NM_001135602.1	GLB1	hsa:2720	galactosidase, beta 1
LSS	38.815	25.2388	0.651132	NM_002340.5	LSS	hsa:4047	lanosterol synthase (2,3-oxidosqualene-lanosterol cyclase)
CPD	40.2913	25.226	0.627017	NM_001304.4	CPD	hsa:1362	carboxypeptidase D
CFH	43.3151	23.5708	0.54522	NM_001014975.2	CFH	hsa:3075	complement factor H
PLOD1	41.1802	24.248	0.589823	NM_000302.3	PLOD1	hsa:5351	procollagen-lysine, 2-oxoglutarate 5-dioxygenase 1
RRM1	39.5165	26.1459	0.6625	NM_001033.3	RRM1	hsa:6240	ribonucleotide reductase M1
NMT1	38.4702	24.711	0.643267	NM_021079	NMT1	hsa:4836	N-myristoyltransferase 1
PRKDC	44.4952	23.0746	0.519666	NM_006904.6	PRKDC	hsa:5591	protein kinase, DNA-activated, catalytic polypeptide
HUWE1	41.3285	23.4623	0.568747	NM_031407.6	HUWE1	hsa:10075	HECT, UBA and WWE domain containing 1, E3 ubiquitin protein ligase
A2M	37.98	16.7426	0.442296	NM_000014.4	A2M	hsa:2	alpha-2-macroglobulin
PSME1	46.7068	21.215	0.455383	NM_176783.2	PSME1	hsa:5720	proteasome (prosome, macropain) activator subunit 1 (PA28 alpha)
MBTPS1	41.2213	23.081	0.560994	NM_201268.1	MBTPS1	hsa:8720	membrane-bound transcription factor peptidase, site 1
MCM5	40.6336	25.1467	0.619799	NM_006739.3	MCM5	hsa:4174	minichromosome maintenance complex component 5
SLC31A1	39.8587	24.9206	0.626161	NM_001859.3	SLC31A1	hsa:1317	solute carrier family 31 (copper transporter), member 1
ECI1	42.704	26.5636	0.622923	NM_001919.3	ECI1	hsa:1632	enoyl-CoA delta isomerase 1
FTSJ1	37.1813	24.4681	0.658993	NM_177439.2	FTSJ1	hsa:24140	FtsJ RNA methyltransferase homolog 1 (E. coli)
SLC6A6	42.3449	19.2935	0.45691	NR_103507.2	SLC6A6	hsa:6533	solute carrier family 6 (neurotransmitter transporter), member 6
NCAPD2	41.0612	23.9479	0.584238	NM_014865.3	NCAPD2	hsa:9918	non-SMC condensin I complex, subunit D2
IMPDH1	37.7998	24.7548	0.655802	NM_183243.2	IMPDH1	hsa:3614	IMP (inosine 5'-monophosphate) dehydrogenase 1
PPP6R2	40.0513	24.1251	0.603346	NM_014678.4	PPP6R2	hsa:9701	protein phosphatase 6, regulatory subunit 2
TEX261	38.89	24.4028	0.628437	NM_144582.2	TEX261	hsa:113419	testis expressed 261
MCM4	40.493	23.8327	0.589577	NM_182746.2	MCM4	hsa:4173	minichromosome maintenance complex component 4
KIAA0100	37.8252	23.9207	0.63337	NM_014680.3	KIAA0100	hsa:9703	KIAA0100
AGMAT	38.7635	20.9567	0.54181	NM_024758.4	AGMAT	hsa:79814	agmatine ureohydrolase (agmatinase)
EIF4EBP2	39.5895	23.4468	0.593274	NM_004096.4	EIF4EBP2	hsa:1979	eukaryotic translation initiation factor 4E binding protein 2
SERPINF2	38.0475	24.724	0.650736	NM_001165921.1	SERPINF2	hsa:5345	serpin peptidase inhibitor, clade F (alpha-2 antiplasmin, pigment epithelium derived factor), member 2
PCOLCE2	44.8791	20.1395	0.449977	NM_013363.3	PCOLCE2	hsa:26577	procollagen C-endopeptidase enhancer 2
PSIP1	36.7321	20.7586	0.566316	NM_033222.3	PSIP1	hsa:11168	PC4 and SFRS1 interacting protein 1
LMNB1	38.4968	21.9356	0.570918	NM_005573.3	LMNB1	hsa:4001	lamin B1
TMBIM4	35.7625	22.3965	0.6273	NM_016056.3	TMBIM4	hsa:51643	transmembrane BAX inhibitor motif containing 4
BCAM	46.2776	14.5587	0.316072	NM_005581.4	BCAM	hsa:4059	basal cell adhesion molecule (Lutheran blood group)
TMEM161A	36.3072	21.8984	0.604231	NM_017814.2	TMEM161A	hsa:54929	transmembrane protein 161A
SPCS3	36.089	23.7788	0.659835	NM_021928.3	SPCS3	hsa:60559	signal peptidase complex subunit 3 homolog (S. cerevisiae)
ETV4	34.7066	22.0288	0.635765	NM_001986.2	ETV4	hsa:2118	ets variant 4
ALDH3A2	35.7543	20.5974	0.577265	NM_001031806.1	ALDH3A2	hsa:224	aldehyde dehydrogenase 3 family, member A2
DDC	38.8612	21.0184	0.542037	NM_001242890.1	DDC	hsa:1644	dopa decarboxylase (aromatic L-amino acid decarboxylase)
CTSC	35.5804	19.2027	0.54099	NM_148170.3	CTSC	hsa:1075	cathepsin C
ABCB6	39.0507	18.4485	0.473773	NM_005689.2	ABCB6	hsa:10058	ATP-binding cassette, sub-family B (MDR/TAP), member 6 (Langereis blood group)
COLGALT1	33.8592	21.7569	0.643623	NM_024656.2	COLGALT1	hsa:79709	collagen beta(1-O)galactosyltransferase 1
C2orf72	36.459	20.8344	0.572619	NM_001144994.1	C2orf72	hsa:257407	chromosome 2 open reading frame 72
PIR	37.9057	19.3887	0.512783	NM_003662.3	PIR	hsa:8544	pirin (iron-binding nuclear protein)
BCAT1	32.0801	20.2303	0.631765	NM_005504.6	BCAT1	hsa:586	branched chain amino-acid transaminase 1, cytosolic
CPVL	33.3992	19.8635	0.595938	NM_031311.3	CPVL	hsa:54504	carboxypeptidase, vitellogenic-like
NIT2	34.81	22.2786	0.641036	NM_020202.4	NIT2	hsa:56954	nitrilase family, member 2
PAQR9	34.5288	21.6411	0.627832	NM_198504.2	PAQR9	hsa:344838	progestin and adipoQ receptor family member IX
CYSTM1	26.5897	16.8694	0.635801	NM_032412.3	CYSTM1	hsa:84418	cysteine-rich transmembrane module containing 1
NT5DC2	35.9578	22.2848	0.620803	NM_022908.2	NT5DC2	hsa:64943	5'-nucleotidase domain containing 2
GSS	33.7106	22.5188	0.668986	NM_000178.2	GSS	hsa:2937	glutathione synthetase
C19orf60	39.9021	20.5176	0.515412	NM_017967.2	C19orf60	hsa:55049	chromosome 19 open reading frame 60
MCM6	34.206	19.071	0.558823	NM_005915.5	MCM6	hsa:4175	minichromosome maintenance complex component 6
PYCR1	31.9932	19.9472	0.624656	NM_153824.2	PYCR1	hsa:5831	pyrroline-5-carboxylate reductase 1
SREBF1	33.8941	18.3063	0.541457	NM_004176.4	SREBF1	hsa:6720	sterol regulatory element binding transcription factor 1
MASP1	34.3666	17.6127	0.513908	NR_033519.1	MASP1	hsa:5648	mannan-binding lectin serine peptidase 1 (C4/C2 activating component of Ra-reactive factor)
LONP1	33.6353	20.8779	0.621836	NR_076392.1	LONP1	hsa:9361	lon peptidase 1, mitochondrial
G3BP1	33.7442	18.6099	0.552823	NM_198395.1	G3BP1	hsa:10146	GTPase activating protein (SH3 domain) binding protein 1
THOC3	33.5367	19.9718	0.596723	NM_032361.3	THOC3	hsa:84321	THO complex 3
ISOC1	30.5738	18.308	0.600121	NM_016048.2	ISOC1	hsa:51015	isochorismatase domain containing 1
ADI1	29.1673	18.9638	0.651367	NM_018269.3	ADI1	hsa:55256	acireductone dioxygenase 1
LRP5	32.2443	20.5546	0.638587	NM_002335.3	LRP5	hsa:4041	low density lipoprotein receptor-related protein 5
PIK3R2	36.9703	16.2843	0.441978	NR_073517.1	PIK3R2	hsa:5296	phosphoinositide-3-kinase, regulatory subunit 2 (beta)
C20orf27	27.9654	17.6904	0.633893	NR_047675.1	C20orf27	hsa:54976	chromosome 20 open reading frame 27
LARS	30.4183	18.7457	0.61752	NM_020117.9	LARS	hsa:51520	leucyl-tRNA synthetase
CARHSP1	30.3604	19.7403	0.651347	NM_014316.3	CARHSP1	hsa:23589	calcium regulated heat stable protein 1, 24kDa
CLN6	28.8748	17.5611	0.609535	NM_017882.2	CLN6	hsa:54982	ceroid-lipofuscinosis, neuronal 6, late infantile, variant
TPD52	31.8642	19.0966	0.600567	NR_105033.1	TPD52	hsa:7163	tumor protein D52
MTHFD1	29.7738	19.8157	0.666659	NM_005956.3	MTHFD1	hsa:4522	methylenetetrahydrofolate dehydrogenase (NADP+ dependent) 1, methenyltetrahydrofolate cyclohydrolase, formyltetrahydrofolate synthetase
TIMELESS	29.5981	17.9111	0.606473	NM_003920.3	TIMELESS	hsa:8914	timeless circadian clock
ADCK3	30.1354	18.2747	0.607721	NM_020247.4	ADCK3	hsa:56997	aarF domain containing kinase 3
GPAA1	30.3619	19.5097	0.643744	NM_003801.3	GPAA1	hsa:8733	glycosylphosphatidylinositol anchor attachment 1
GTF2I	36.0028	19.1361	0.532816	NM_033001.3	GTF2I	hsa:2969	general transcription factor IIi
GLG1	31.5057	18.6988	0.594791	NR_027264.1	GLG1	hsa:2734	golgi glycoprotein 1
TMEM245	28.6525	17.734	0.62026	NM_032012.3	TMEM245	hsa:23731	transmembrane protein 245
KDM1A	29.2747	19.0216	0.650957	NM_015013.3	KDM1A	hsa:23028	lysine (K)-specific demethylase 1A
SLC25A11	30.3547	20.0494	0.661619	NM_003562.4	SLC25A11	hsa:8402	solute carrier family 25 (mitochondrial carrier; oxoglutarate carrier), member 11
ABHD10	29.3507	18.5101	0.631907	NR_073570.1	ABHD10	hsa:55347	abhydrolase domain containing 10
SLC7A2	28.9937	15.9352	0.551157	NM_003046.5	SLC7A2	hsa:6542	solute carrier family 7 (cationic amino acid transporter, y+ system), member 2
FKBP9	32.6796	16.8873	0.518227	NM_007270.4	FKBP9	hsa:11328	FK506 binding protein 9, 63 kDa
SLC29A4	37.3701	10.702	0.288282	NM_153247.2	SLC29A4	hsa:222962	solute carrier family 29 (equilibrative nucleoside transporter), member 4
CAT	27.9245	14.6975	0.52802	NM_001752.3	CAT	hsa:847	catalase
WFS1	29.5363	17.9838	0.610189	NM_006005.3	WFS1	hsa:7466	Wolfram syndrome 1 (wolframin)
CHST13	34.2836	14.1334	0.413959	NM_152889.2	CHST13	hsa:166012	carbohydrate (chondroitin 4) sulfotransferase 13
CLN3	27.0325	17.4629	0.647302	NM_001286110.1	CLN3	hsa:1201	ceroid-lipofuscinosis, neuronal 3
TTLL12	27.8737	14.9533	0.538124	NM_015140.3	TTLL12	hsa:23170	tubulin tyrosine ligase-like family, member 12
RPUSD3	27.577	16.4006	0.596183	NM_173659.3	RPUSD3	hsa:285367	RNA pseudouridylate synthase domain containing 3
DRAM1	31.0768	12.9998	0.420176	NM_018370.2	DRAM1	hsa:55332	DNA-damage regulated autophagy modulator 1
PDIA5	27.9101	16.8306	0.604447	NR_028444.1	PDIA5	hsa:10954	protein disulfide isomerase family A, member 5
KCTD20	26.8258	17.2838	0.645618	NR_104480.1	KCTD20	hsa:222658	potassium channel tetramerization domain containing 20
ADGRL2	26.5921	15.7122	0.592393	NM_012302.3	ADGRL2	hsa:23266	latrophilin 2
ENPP2	27.9543	17.1861	0.616165	NR_045555.1	ENPP2	hsa:5168	ectonucleotide pyrophosphatase/phosphodiesterase 2
SUMF2	31.1039	17.3547	0.559375	NM_015411.2	SUMF2	hsa:25870	sulfatase modifying factor 2
RAC3	28.1415	15.6238	0.556763	NM_005052.2	RAC3	hsa:5881	ras-related C3 botulinum toxin substrate 3 (rho family, small GTP binding protein Rac3)
PLD3	31.0389	16.2904	0.526366	NM_012268.3	PLD3	hsa:23646	phospholipase D family, member 3
GCHFR	31.071	14.6138	0.472035	NM_005258.2	GCHFR	hsa:2644	GTP cyclohydrolase I feedback regulator
SAPCD2	29.6031	14.1584	0.480032	NM_178448.3	SAPCD2	hsa:89958	suppressor APC domain containing 2
GUSB	27.1751	16.15	0.595781	NR_120531.1	GUSB	hsa:2990	glucuronidase, beta
SDHA	26.7047	16.1829	0.607465	NM_004168.3	SDHA	hsa:6389	succinate dehydrogenase complex, subunit A, flavoprotein (Fp)
CDCA7	25.6287	15.8396	0.619527	NM_145810.2	CDCA7	hsa:83879	cell division cycle associated 7
SOX9	23.558	14.7557	0.627938	NM_000346.3	SOX9	hsa:6662	SRY (sex determining region Y)-box 9
PLBD2	27.6102	13.6295	0.495467	NM_173542.3	PLBD2	hsa:196463	phospholipase B domain containing 2
ZC3H7A	25.5278	16.5483	0.649621	NM_014153.3	ZC3H7A	hsa:29066	zinc finger CCCH-type containing 7A
SORD	28.485	13.9976	0.493183	NR_034039.1	SORD	hsa:6652	sorbitol dehydrogenase
PUS7	25.3026	13.3428	0.529192	NM_019042.3	PUS7	hsa:54517	pseudouridylate synthase 7 (putative)
CDCA7L	25.7572	16.3268	0.635289	NM_018719.4	CDCA7L	hsa:55536	cell division cycle associated 7-like
AAAS	26.4132	17.1895	0.652111	NM_015665.5	AAAS	hsa:8086	achalasia, adrenocortical insufficiency, alacrimia
ASNS	25.0281	13.3297	0.534449	NM_183356.3	ASNS	hsa:440	asparagine synthetase (glutamine-hydrolyzing)
LRP3	24.9987	15.4863	0.621001	NM_002333.3	LRP3	hsa:4037	low density lipoprotein receptor-related protein 3
ASL	27.1358	15.2827	0.564797	NM_001024946.1	ASL	hsa:435	argininosuccinate lyase
ATXN10	25.6716	17.1499	0.66934	NM_013236.3	ATXN10	hsa:25814	ataxin 10
GAS2L3	24.9328	13.3496	0.537281	NM_174942	GAS2L3	hsa:283431	growth arrest-specific 2 like 3
HSPG2	26.2322	16.4159	0.627213	NM_005529.6	HSPG2	hsa:3339	heparan sulfate proteoglycan 2
MYH10	26.1443	15.7346	0.603353	NM_005964.3	MYH10	hsa:4628	myosin, heavy chain 10, non-muscle
LRRC58	25.0537	15.1666	0.606933	NM_001099678.1	LRRC58	hsa:116064	leucine rich repeat containing 58
ACSS3	30.0227	12.1098	0.405333	NM_024560.2	ACSS3	hsa:79611	acyl-CoA synthetase short-chain family member 3
APEH	27.0746	13.9427	0.51676	NM_001640.3	APEH	hsa:327	acylaminoacyl-peptide hydrolase
PTPRA	24.4615	16.2155	0.66427	NM_080841.2	PTPRA	hsa:5786	protein tyrosine phosphatase, receptor type, A
COL18A1	27.7962	14.7211	0.531293	NM_130445	COL18A1	hsa:80781	collagen, type XVIII, alpha 1
IQGAP2	24.0151	15.5319	0.648219	NM_006633.3	IQGAP2	hsa:10788	IQ motif containing GTPase activating protein 2
SLC35C2	26.1709	14.859	0.569414	NM_173179.3	SLC35C2	hsa:51006	solute carrier family 35 (GDP-fucose transporter), member C2
ETV5	26.1475	16.1134	0.617714	NM_004454.2	ETV5	hsa:2119	ets variant 5
SERPINF1	27.8196	15.3579	0.553659	NM_002615.5	SERPINF1	hsa:5176	serpin peptidase inhibitor, clade F (alpha-2 antiplasmin, pigment epithelium derived factor), member 1
ASF1B	26.0758	16.5879	0.637533	NM_018154.2	ASF1B	hsa:55723	anti-silencing function 1B histone chaperone
MMP11	34.2765	10.8668	0.319021	NM_005940.3	MMP11	hsa:4320	matrix metallopeptidase 11 (stromelysin 3)
TMEM214	24.4048	15.7241	0.645753	NM_017727.4	TMEM214	hsa:54867	transmembrane protein 214
P4HA1	24.8955	14.5894	0.587684	NM_001142596.1	P4HA1	hsa:5033	prolyl 4-hydroxylase, alpha polypeptide I
DNPH1	24.9125	16.0676	0.646378	NM_199184.1	DNPH1	hsa:10591	2'-deoxynucleoside 5'-phosphate N-hydrolase 1
DHFR	25.7688	13.3209	0.518805	NR_110936.1	DHFR	hsa:1719	dihydrofolate reductase
PYGL	26.6276	14.0298	0.52866	NM_002863.4	PYGL	hsa:5836	phosphorylase, glycogen, liver
HAUS1	22.9069	15.1569	0.663143	NR_026978.1	HAUS1	hsa:115106	HAUS augmin-like complex, subunit 1
AFMID	23.5943	13.4624	0.572392	NR_027083.1	AFMID	hsa:125061	arylformamidase
IDE	24.8735	14.6568	0.590899	NM_004969.3	IDE	hsa:3416	insulin-degrading enzyme
PCCB	24.741	16.493	0.667967	NM_001178014.1	PCCB	hsa:5096	propionyl CoA carboxylase, beta polypeptide
TPP1	21.9377	14.5661	0.6655	NM_000391.3	TPP1	hsa:1200	tripeptidyl peptidase I
SEC24D	23.2058	14.368	0.62079	NM_014822.2	SEC24D	hsa:9871	SEC24 family member D
PFKL	27.3374	11.5389	0.424198	NR_024108.1	PFKL	hsa:5211	phosphofructokinase, liver
PGM1	29.6006	11.1318	0.378168	NM_002633.2	PGM1	hsa:5236	phosphoglucomutase 1
FGFR1OP	23.6508	14.1153	0.598518	NM_194429.2	FGFR1OP	hsa:11116	FGFR1 oncogene partner
PLBD1	22.9664	12.1038	0.529073	NM_024829.5	PLBD1	hsa:79887	phospholipase B domain containing 1
SERPINA5	22.1553	10.4827	0.475515	NM_000624.5	SERPINA5	hsa:5104	serpin peptidase inhibitor, clade A (alpha-1 antiproteinase, antitrypsin), member 5
RAVER1	23.2772	12.6626	0.545941	NM_133452.2	RAVER1	hsa:125950	ribonucleoprotein, PTB-binding 1
BLVRB	25.3584	12.73	0.503961	NM_000713.2	BLVRB	hsa:645	biliverdin reductase B (flavin reductase (NADPH))
BTBD2	24.7521	15.8289	0.640947	NM_017797.3	BTBD2	hsa:55643	BTB (POZ) domain containing 2
CDKN2A	23.975	13.4963	0.564747	NM_058197.4	CDKN2A	hsa:1029	cyclin-dependent kinase inhibitor 2A
COL2A1	41.3749	8.69156	0.211973	NM_033150.2	COL2A1	hsa:1280	collagen, type II, alpha 1
SEMA4G	23.3662	12.4513	0.534869	NM_017893.3	SEMA4G	hsa:57715	sema domain, immunoglobulin domain (Ig), transmembrane domain (TM) and short cytoplasmic domain, (semaphorin) 4G
NUP210	25.9253	11.6639	0.452017	NM_024923.3	NUP210	hsa:23225	nucleoporin 210kDa
MXD4	22.0968	14.0714	0.638443	NM_006454.2	MXD4	hsa:10608	MAX dimerization protein 4
FAM234A	23.7248	12.9449	0.547536	NR_104317.1	FAM234A	hsa:83986	integrin alpha FG-GAP repeat containing 3
PCSK6	24.0709	13.0819	0.545362	NM_138325.3	PCSK6	hsa:5046	proprotein convertase subtilisin/kexin type 6
SOAT1	20.8831	13.3218	0.639649	NR_045530.1	SOAT1	hsa:6646	sterol O-acyltransferase 1
ALAD	21.4325	14.3053	0.669005	NM_001003945.1	ALAD	hsa:210	aminolevulinate dehydratase
SNTB1	23.4841	14.485	0.618424	NM_021021.3	SNTB1	hsa:6641	syntrophin, beta 1 (dystrophin-associated protein A1, 59kDa, basic component 1)
BRDT	21.2423	14.1242	0.66648	NM_207189	BRDT	hsa:676	bromodomain, testis-specific
NREP	22.5004	12.6697	0.565022	NM_004772.2	NREP	hsa:9315	neuronal regeneration related protein
DPAGT1	20.0755	12.9627	0.647452	NM_203316.1	DPAGT1	hsa:1798	dolichyl-phosphate (UDP-N-acetylglucosamine) N-acetylglucosaminephosphotransferase 1 (GlcNAc-1-P transferase)
ATP11A	17.928	11.3938	0.637552	NM_032189.3	ATP11A	hsa:23250	ATPase, class VI, type 11A
KIAA0232	20.6906	13.4799	0.653177	NM_014743.2	KIAA0232	hsa:9778	KIAA0232
SLC25A15	21.1647	13.2533	0.627955	NM_014252.3	SLC25A15	hsa:10166	solute carrier family 25 (mitochondrial carrier; ornithine transporter) member 15
NOMO2	18.9293	12.3807	0.655866	NM_173614.2	NOMO2	hsa:283820	NODAL modulator 2
REEP6	20.5061	12.3973	0.606482	NM_138393.1	REEP6	hsa:92840	receptor accessory protein 6
VSNL1	21.4297	11.4648	0.537154	NM_003385.4	VSNL1	hsa:7447	visinin-like 1
ACVR1B	22.5183	11.6414	0.519109	NM_020328.3	ACVR1B	hsa:91	activin A receptor, type IB
ELOVL6	22.5485	10.6694	0.4755	NM_024090.2	ELOVL6	hsa:79071	ELOVL fatty acid elongase 6
SVIP	19.8101	12.1242	0.613968	NM_148893.1	SVIP	hsa:258010	small VCP/p97-interacting protein
KDELC2	20.4962	11.9374	0.584445	NM_153705.4	KDELC2	hsa:143888	KDEL (Lys-Asp-Glu-Leu) containing 2
PIGU	21.92	12.4172	0.568445	NM_080476.4	PIGU	hsa:128869	phosphatidylinositol glycan anchor biosynthesis, class U
NCAPD3	20.5939	12.8994	0.628177	NM_015261.2	NCAPD3	hsa:23310	non-SMC condensin II complex, subunit D3
RSC1A1	19.5827	12.9363	0.662324	NM_006511.1	RSC1A1	hsa:6248	regulatory solute carrier protein, family 1, member 1
PAPSS1	20.8079	12.1078	0.583886	NM_005443.4	PAPSS1	hsa:9061	3'-phosphoadenosine 5'-phosphosulfate synthase 1
ZMIZ1	18.164	9.43413	0.522017	NM_020338.3	ZMIZ1	hsa:57178	zinc finger, MIZ-type containing 1
PPP2R5D	18.3987	11.9413	0.650926	NM_180977.2	PPP2R5D	hsa:5528	protein phosphatase 2, regulatory subunit B', delta
ZC3HAV1L	20.2203	11.1815	0.555186	NM_080660.3	ZC3HAV1L	hsa:92092	zinc finger CCCH-type, antiviral 1-like
CARNMT1	18.3442	10.6133	0.580851	NM_152420.1	CARNMT1	hsa:138199	chromosome 9 open reading frame 41
ANPEP	21.2307	12.4928	0.590358	NM_001150.2	ANPEP	hsa:290	alanyl (membrane) aminopeptidase
SLC23A2	21.8825	8.84396	0.406868	NM_203327.1	SLC23A2	hsa:9962	solute carrier family 23 (ascorbic acid transporter), member 2
SLC37A4	18.7659	11.1709	0.597422	NM_001467.5	SLC37A4	hsa:2542	solute carrier family 37 (glucose-6-phosphate transporter), member 4
FBXO22	18.1008	11.8865	0.658567	NR_037623.1	FBXO22	hsa:26263	F-box protein 22
ERO1A	18.7175	10.7361	0.575852	NM_014584	ERO1A	hsa:30001	ERO1-like (S. cerevisiae)
TMEM106B	17.7103	11.5878	0.656238	NM_018374.3	TMEM106B	hsa:54664	transmembrane protein 106B
SLC19A1	19.1245	11.5128	0.604062	NM_194255.2	SLC19A1	hsa:6573	solute carrier family 19 (folate transporter), member 1
SLC16A3	20.4467	13.6422	0.66883	NM_004207.3	SLC16A3	hsa:9123	solute carrier family 16 (monocarboxylate transporter), member 3
APOH	15.6286	9.3381	0.60006	NM_000042.2	APOH	hsa:350	apolipoprotein H (beta-2-glycoprotein I)
CCR6	17.9106	10.6998	0.599632	NM_031409.3	CCR6	hsa:1235	chemokine (C-C motif) receptor 6
GK	17.1495	11.1866	0.654316	NM_203391.3	GK	hsa:2710	glycerol kinase
WDR13	17.7256	11.6399	0.658598	NR_029427.1	WDR13	hsa:64743	WD repeat domain 13
PCMTD2	18.1314	11.8943	0.657894	NM_018257.2	PCMTD2	hsa:55251	protein-L-isoaspartate (D-aspartate) O-methyltransferase domain containing 2
NCAPG2	17.3196	11.2553	0.651869	NR_104054.1	NCAPG2	hsa:54892	non-SMC condensin II complex, subunit G2
PECR	19.2282	10.8605	0.567072	NM_018441.5	PECR	hsa:55825	peroxisomal trans-2-enoyl-CoA reductase
CASP6	19.103	8.71534	0.459059	NM_032992.2	CASP6	hsa:839	caspase 6, apoptosis-related cysteine peptidase
SYNC	15.9563	10.3836	0.65293	NM_030786.2	SYNC	hsa:81493	syncoilin, intermediate filament protein
HTT	17.7223	11.3428	0.642049	NM_002111.7	HTT	hsa:3064	huntingtin
ATPAF1	18.7795	12.481	0.666385	NM_022745.4	ATPAF1	hsa:64756	ATP synthase mitochondrial F1 complex assembly factor 1
UBR3	16.9275	11.0293	0.653606	NM_172070.3	UBR3	hsa:130507	ubiquitin protein ligase E3 component n-recognin 3 (putative)
HLTF	17.4519	8.24612	0.475511	NM_139048.2	HLTF	hsa:6596	helicase-like transcription factor
PBXIP1	17.0978	9.9941	0.586943	NM_020524.2	PBXIP1	hsa:57326	pre-B-cell leukemia homeobox interacting protein 1
NAA40	17.7871	11.3235	0.638642	NM_024771.3	NAA40	hsa:79829	N(alpha)-acetyltransferase 40, NatD catalytic subunit
ARSE	15.8972	10.5058	0.662981	NM_001282631.1	ARSE	hsa:415	arylsulfatase E (chondrodysplasia punctata 1)
ITGA1	18.4768	9.78488	0.532109	NM_181501.1	ITGA1	hsa:3672	integrin, alpha 1
PODXL2	19.6819	9.82991	0.501969	NM_015720.3	PODXL2	hsa:50512	podocalyxin-like 2
TEAD2	17.7213	8.99958	0.510602	NM_003598.1	TEAD2	hsa:8463	TEA domain family member 2
FCGRT	19.5274	10.7985	0.555272	NM_004107.4	FCGRT	hsa:2217	Fc fragment of IgG, receptor, transporter, alpha
NT5DC1	17.6697	10.7781	0.612173	NM_152729.2	NT5DC1	hsa:221294	5'-nucleotidase domain containing 1
FAM213A	18.0592	10.4931	0.583348	NM_032333.4	FAM213A	hsa:84293	family with sequence similarity 213, member A
CLCC1	17.1525	9.6895	0.567423	NM_015127.4	CLCC1	hsa:23155	chloride channel CLIC-like 1
CD302	20.281	8.01591	0.39821	NM_014880.4	CD302	hsa:9936	CD302 molecule
IQSEC1	16.0385	10.3884	0.649896	NM_014869.6	IQSEC1	hsa:9922	IQ motif and Sec7 domain 1
MARC1	18.8775	8.38671	0.447198	NM_022746.3	MARC1	hsa:64757	mitochondrial amidoxime reducing component 1
FAM98B	15.2479	9.77023	0.643099	NM_173611.3	FAM98B	hsa:283742	family with sequence similarity 98, member B
EDEM3	17.2593	9.78362	0.569355	NM_025191.3	EDEM3	hsa:80267	ER degradation enhancer, mannosidase alpha-like 3
GCSH	16.2722	7.60227	0.470449	NR_033249.1	GCSH	hsa:2653	glycine cleavage system protein H (aminomethyl carrier)
FAM210B	17.8021	11.404	0.642605	NM_080821.2	FAM210B	hsa:116151	family with sequence similarity 210, member B
CASC4	15.8976	10.2481	0.646856	NM_177974.2	CASC4	hsa:113201	cancer susceptibility candidate 4
SHKBP1	14.688	9.53145	0.651303	NM_138392.3	SHKBP1	hsa:92799	SH3KBP1 binding protein 1
UNC93B1	14.7373	9.0775	0.618542	NM_030930.3	UNC93B1	hsa:81622	unc-93 homolog B1 (C. elegans)
MEP1A	20.9676	9.13359	0.438283	NM_005588.2	MEP1A	hsa:4224	meprin A, alpha (PABA peptide hydrolase)
FAM217B	16.5451	8.64258	0.525234	NM_022106.2	FAM217B	hsa:63939	family with sequence similarity 217, member B
PROSER1	15.229	9.01724	0.594769	NM_170719.2	PROSER1	hsa:80209	proline and serine rich 1
CPSF3	15.6074	10.253	0.659114	NM_016207.3	CPSF3	hsa:51692	cleavage and polyadenylation specific factor 3, 73kDa
VPS36	15.313	9.63382	0.631534	NM_016075.3	VPS36	hsa:51028	vacuolar protein sorting 36 homolog (S. cerevisiae)
NDRG3	15.9705	9.68348	0.608785	NR_038370.1	NDRG3	hsa:57446	NDRG family member 3
UHRF1	14.8015	8.87874	0.60254	NM_013282.4	UHRF1	hsa:29128	ubiquitin-like with PHD and ring finger domains 1
ADGRA3	15.4483	9.40528	0.611337	NM_145290.3	ADGRA3	hsa:166647	G protein-coupled receptor 125
NAALAD2	16.7132	8.08626	0.486896	NM_005467.3	NAALAD2	hsa:10003	N-acetylated alpha-linked acidic dipeptidase 2
KNG1	15.3065	8.7342	0.573406	NM_001166451.1	KNG1	hsa:3827	kininogen 1
MAOB	16.6063	7.09915	0.430925	NM_000898.4	MAOB	hsa:4129	monoamine oxidase B
GNPTAB	15.9887	8.27321	0.520441	NM_024312.4	GNPTAB	hsa:79158	N-acetylglucosamine-1-phosphate transferase, alpha and beta subunits
DECR1	17.6396	7.74167	0.442043	NM_001359.1	DECR1	hsa:1666	2,4-dienoyl CoA reductase 1, mitochondrial
F5	16.5654	7.86045	0.477664	NM_000130.4	F5	hsa:2153	coagulation factor V (proaccelerin, labile factor)
ST6GALNAC6	13.9233	8.61097	0.621178	NR_104629.1	ST6GALNAC6	hsa:30815	ST6 (alpha-N-acetyl-neuraminyl-2,3-beta-galactosyl-1,3)-N-acetylgalactosaminide alpha-2,6-sialyltransferase 6
GLYCTK	16.7001	7.57718	0.456973	NR_026699.1	GLYCTK	hsa:132158	glycerate kinase
GBAS	15.2281	8.65249	0.571009	NM_001483.2	GBAS	hsa:2631	glioblastoma amplified sequence
LANCL1	18.1541	8.98498	0.497695	NM_006055.2	LANCL1	hsa:10314	LanC lantibiotic synthetase component C-like 1 (bacterial)
SDHAF4	16.5385	9.39323	0.570559	NM_145267.2	SDHAF4	hsa:135154	chromosome 6 open reading frame 57
ALDH7A1	17.8751	7.99262	0.450212	NM_001202404.1	ALDH7A1	hsa:501	aldehyde dehydrogenase 7 family, member A1
CENPM	14.7542	9.42993	0.641566	NM_024053	CENPM	hsa:79019	centromere protein M
FBXO9	14.599	9.48433	0.65204	NM_033481.3	FBXO9	hsa:26268	F-box protein 9
SFXN5	12.962	8.58073	0.664579	NM_144579.2	SFXN5	hsa:94097	sideroflexin 5
NAXE	14.6294	9.45516	0.648714
IFITM3	13.0936	4.40563	0.3415	NR_049759.1	IFITM3	hsa:10410	interferon induced transmembrane protein 3
UROS	15.6123	9.73602	0.626009	NM_000375.2	UROS	hsa:7390	uroporphyrinogen III synthase
ESPL1	13.8275	8.90851	0.646814	NM_012291.4	ESPL1	hsa:9700	extra spindle pole bodies homolog 1 (S. cerevisiae)
SMO	17.8311	7.34112	0.414985	NM_005631.4	SMO	hsa:6608	smoothened, frizzled class receptor
SMAP2	15.825	9.50574	0.603186	NM_022733.2	SMAP2	hsa:64744	small ArfGAP2
LDOC1	16.8512	7.95394	0.475126	NM_012317.3	LDOC1	hsa:23641	leucine zipper, down-regulated in cancer 1
GRB14	18.5887	6.66439	0.361951	NM_004490.2	GRB14	hsa:2888	growth factor receptor-bound protein 14
APOO	14.0455	9.27046	0.662432	NR_026545.2	APOO	hsa:79135	apolipoprotein O
TTC3	15.1762	9.23932	0.611363	NM_003316.3	TTC3	hsa:7267	tetratricopeptide repeat domain 3
PAFAH1B3	13.8385	7.96843	0.578857	NM_002573.3	PAFAH1B3	hsa:5050	platelet-activating factor acetylhydrolase 1b, catalytic subunit 3 (29kDa)
POLA1	15.2319	10.0003	0.658776	NM_016937.3	POLA1	hsa:5422	polymerase (DNA directed), alpha 1, catalytic subunit
HPS3	15.2766	9.01537	0.592806	NM_032383	HPS3	hsa:84343	Hermansky-Pudlak syndrome 3
CHID1	14.6165	8.79025	0.604102	NM_023947.3	CHID1	hsa:66005	chitinase domain containing 1
CTSF	13.5041	7.89865	0.587958	NM_003793.3	CTSF	hsa:8722	cathepsin F
UNKL	15.177	8.57036	0.567545	NM_023076.4	UNKL	hsa:64718	unkempt family zinc finger-like
ABCB10	13.6019	8.43861	0.62317	NM_012089.2	ABCB10	hsa:23456	ATP-binding cassette, sub-family B (MDR/TAP), member 10
NUP214	13.6423	7.27367	0.536567	NM_005085.3	NUP214	hsa:8021	nucleoporin 214kDa
R3HDM1	15.212	9.50664	0.627395	NM_015361.3	R3HDM1	hsa:23518	R3H domain containing 1
ATP2B2	16.6476	5.37336	0.326814	NM_001683.3	ATP2B2	hsa:491	ATPase, Ca++ transporting, plasma membrane 2
MAN2B1	14.8519	8.88158	0.600698	NM_001173498.1	MAN2B1	hsa:4125	mannosidase, alpha, class 2B, member 1
SERPINA6	15.4474	10.0224	0.651068	NM_001756.3	SERPINA6	hsa:866	serpin peptidase inhibitor, clade A (alpha-1 antiproteinase, antitrypsin), member 6
CTPS2	14.532	9.18117	0.634305	NM_175859.2	CTPS2	hsa:56474	CTP synthase 2
IPO9	14.5683	8.83462	0.60911	NM_018085.4	IPO9	hsa:55705	importin 9
C1GALT1C1	13.949	8.68918	0.62561	NM_152692.4	C1GALT1C1	hsa:29071	C1GALT1-specific chaperone 1
NNT	12.8151	8.50144	0.666	NM_182977.2	NNT	hsa:23530	nicotinamide nucleotide transhydrogenase
GMPS	12.8296	8.07526	0.632289	NM_003875.2	GMPS	hsa:8833	guanine monphosphate synthase
CENPE	12.2468	7.61961	0.625232	NM_001813.2	CENPE	hsa:1062	centromere protein E, 312kDa
BRD3	14.826	8.28594	0.561834	NM_007371.3	BRD3	hsa:8019	bromodomain containing 3
CHAMP1	13.4275	7.56229	0.566423	NM_032436.2	CHAMP1	hsa:283489	chromosome alignment maintaining phosphoprotein 1
XYLB	12.3769	8.24981	0.669221	NM_005108.3	XYLB	hsa:9942	xylulokinase homolog (H. influenzae)
VGLL4	14.0248	8.00925	0.574113	NM_014667.3	VGLL4	hsa:9686	vestigial-like family member 4
GAA	15.3949	7.56325	0.494567	NM_001079804.1	GAA	hsa:2548	glucosidase, alpha; acid
C5orf22	12.0501	7.28148	0.607522	NM_018356.2	C5orf22	hsa:55322	chromosome 5 open reading frame 22
SLC44A1	13.5503	8.71675	0.645904	NM_080546.4	SLC44A1	hsa:23446	solute carrier family 44 (choline transporter), member 1
ONECUT1	13.2426	6.98005	0.530636	NR_073510.1	ONECUT1	hsa:3175	one cut homeobox 1
GYS1	15.5638	9.2774	0.598667	NR_027763.1	GYS1	hsa:2997	glycogen synthase 1 (muscle)
TPGS2	13.7815	7.60606	0.555131	NM_015476.3	TPGS2	hsa:25941	tubulin polyglutamylase complex subunit 2
INTS7	11.2812	7.50274	0.66801	NR_037667.1	INTS7	hsa:25896	integrator complex subunit 7
HEATR3	12.286	7.87194	0.643625	NM_182922.2	HEATR3	hsa:55027	HEAT repeat containing 3
DECR2	11.3531	6.60735	0.585638	NM_020664.3	DECR2	hsa:26063	2,4-dienoyl CoA reductase 2, peroxisomal
SCLY	11.9248	7.6801	0.647003	NM_016510.5	SCLY	hsa:51540	selenocysteine lyase
FAM216A	13.18	7.47807	0.570636	NM_013300.2	FAM216A	hsa:29902	family with sequence similarity 216, member A
TTC37	13.297	7.68342	0.580983	NM_014639.3	TTC37	hsa:9652	tetratricopeptide repeat domain 37
PLTP	11.9782	7.99182	0.66995	NM_182676.2	PLTP	hsa:5360	phospholipid transfer protein
TSPAN6	12.222	7.50701	0.61735	NM_003270.3	TSPAN6	hsa:7105	tetraspanin 6
CEP78	11.6375	7.63547	0.659038	NM_032171.1	CEP78	hsa:84131	centrosomal protein 78kDa
HADH	12.18	6.74856	0.557699	NM_005327.4	HADH	hsa:3033	hydroxyacyl-CoA dehydrogenase
CPOX	12.7208	7.56042	0.597499	NM_000097.5	CPOX	hsa:1371	coproporphyrinogen oxidase
SPON2	10.7834	5.4106	0.506332	NM_012445.3	SPON2	hsa:10417	spondin 2, extracellular matrix protein
SMIM14	15.5682	7.75542	0.50136	NM_174921.1	SMIM14	hsa:201895	small integral membrane protein 14
NLN	13.6944	7.55726	0.555098	NM_020726.4	NLN	hsa:57486	neurolysin (metallopeptidase M3 family)
MAN1A2	12.1859	7.58149	0.625226	NM_006699.3	MAN1A2	hsa:10905	mannosidase, alpha, class 1A, member 2
PLD1	12.8441	7.61994	0.596405	NM_002662.4	PLD1	hsa:5337	phospholipase D1, phosphatidylcholine-specific
TRIM25	11.4371	7.33912	0.644798	NM_005082.4	TRIM25	hsa:7706	tripartite motif containing 25
LIG1	13.7647	7.49386	0.547713	NR_110296.1	LIG1	hsa:3978	ligase I, DNA, ATP-dependent
SH3PXD2A	12.9306	7.25957	0.564792	NM_014631.2	SH3PXD2A	hsa:9644	SH3 and PX domains 2A
FRAS1	13.2601	7.88123	0.597395	NM_206841.1	FRAS1	hsa:80144	Fraser extracellular matrix complex subunit 1
GBE1	13.0612	8.39284	0.645293	NM_000158.3	GBE1	hsa:2632	glucan (1,4-alpha-), branching enzyme 1
MCRIP1	12.1116	7.26973	0.603502	NM_207368.4	FAM195B	hsa:348262	family with sequence similarity 195, member B
TMEM132A	16.5192	6.01559	0.367984	NM_178031.2	TMEM132A	hsa:54972	transmembrane protein 132A
SLC25A10	13.3007	7.85713	0.593784	NM_012140.4	SLC25A10	hsa:1468	solute carrier family 25 (mitochondrial carrier; dicarboxylate transporter), member 10
SLC25A40	12.0697	6.86034	0.571941	NM_018843.3	SLC25A40	hsa:55972	solute carrier family 25, member 40
FAH	12.5768	7.96722	0.636376	NM_000137.2	FAH	hsa:2184	fumarylacetoacetate hydrolase (fumarylacetoacetase)
SUMF1	13.3147	8.86969	0.668646	NM_182760.3	SUMF1	hsa:285362	sulfatase modifying factor 1
GALK1	13.1346	5.72731	0.44031	NM_000154.1	GALK1	hsa:2584	galactokinase 1
TBC1D4	12.0385	7.16088	0.598169	NM_014832	TBC1D4	hsa:9882	TBC1 domain family, member 4
PHKB	12.2263	7.38185	0.606983	NM_001031835.2	PHKB	hsa:5257	phosphorylase kinase, beta
C2CD5	11.3142	6.63236	0.589824	NM_014802.2	C2CD5	hsa:9847	C2 calcium-dependent domain containing 5
FAM111A	11.6192	6.40352	0.554945	NM_198847.2	FAM111A	hsa:63901	family with sequence similarity 111, member A
SLC25A23	13.172	6.18335	0.473428	NM_024103.2	SLC25A23	hsa:79085	solute carrier family 25 (mitochondrial carrier; phosphate carrier), member 23
TMEM37	12.9692	5.23816	0.408453	NM_183240.2	TMEM37	hsa:140738	transmembrane protein 37
SECISBP2	11.3596	7.12774	0.630716	NM_024077.4	SECISBP2	hsa:79048	SECIS binding protein 2
ALDH1B1	12.1448	6.14034	0.509632	NM_000692.4	ALDH1B1	hsa:219	aldehyde dehydrogenase 1 family, member B1
CCDC183	14.7703	7.78708	0.530392	NM_032874.2	CCDC183	hsa:84960	coiled-coil domain containing 183
ATF6B	11.8852	7.9205	0.669199	NM_004381.4	ATF6B	hsa:1388	activating transcription factor 6 beta
TBL1X	11.7298	6.31862	0.542582	NM_005647.3	TBL1X	hsa:6907	transducin (beta)-like 1X-linked
RFX5	12.3049	6.43148	0.526523	NM_001025603.1	RFX5	hsa:5993	regulatory factor X, 5 (influences HLA class II expression)
DPY19L3	10.5689	6.64925	0.632611	NM_207325.2	DPY19L3	hsa:147991	dpy-19-like 3 (C. elegans)
PPP3CB	11.784	7.1263	0.608072	NM_021132.3	PPP3CB	hsa:5532	protein phosphatase 3, catalytic subunit, beta isozyme
THBS4	13.2722	5.88461	0.447539	NM_003248	THBS4	hsa:7060	thrombospondin 4
PDDC1	12.0866	6.54236	0.545055	NM_182612.2	PDDC1	hsa:347862	Parkinson disease 7 domain containing 1
B3GAT3	11.3765	7.33505	0.647849	NR_109991.1	B3GAT3	hsa:26229	beta-1,3-glucuronyltransferase 3
APOC3	12.4572	7.90918	0.637813	NM_000040.1	APOC3	hsa:345	apolipoprotein C-III
SEPN1	11.4806	5.32466	0.468426	NM_206926.1	SEPN1	hsa:57190	selenoprotein N, 1
HEBP1	11.6703	6.90789	0.595388	NM_015987.4	HEBP1	hsa:50865	heme binding protein 1
TMEM129	11.567	7.20537	0.626158	NM_138385.3	TMEM129	hsa:92305	transmembrane protein 129, E3 ubiquitin protein ligase
SLC7A10	9.93883	5.9949	0.607132	NM_019849.2	SLC7A10	hsa:56301	solute carrier family 7 (neutral amino acid transporter light chain, asc system), member 10
GCNT2	11.629	7.28658	0.62977	NM_145655.3	GCNT2	hsa:2651	glucosaminyl (N-acetyl) transferase 2, I-branching enzyme (I blood group)
METTL7A	15.3498	4.49339	0.297312	NM_014033.3	METTL7A	hsa:25840	methyltransferase like 7A
FAM69A	11.5574	6.7335	0.586192	NM_001252273.1	FAM69A	hsa:388650	family with sequence similarity 69, member A
PCK2	11.8111	6.20692	0.529497	NM_004563.3	PCK2	hsa:5106	phosphoenolpyruvate carboxykinase 2 (mitochondrial)
CADM4	12.4107	6.36023	0.516375	NM_145296.1	CADM4	hsa:199731	cell adhesion molecule 4
KCTD17	12.4405	5.90971	0.479223	NM_024681.3	KCTD17	hsa:79734	potassium channel tetramerization domain containing 17
MAPK3	11.2645	6.9757	0.622612	NM_002746.2	MAPK3	hsa:5595	mitogen-activated protein kinase 3
PPIC	9.65915	3.47502	0.366325	NM_000943.4	PPIC	hsa:5480	peptidylprolyl isomerase C (cyclophilin C)
ZFYVE16	10.4713	6.52824	0.627	NM_014733.4	ZFYVE16	hsa:9765	zinc finger, FYVE domain containing 16
TMEM176A	11.234	6.81053	0.609715	NM_018487.2	TMEM176A	hsa:55365	transmembrane protein 176A
CFAP97	10.8249	6.45668	0.600158	NM_020827.2	CFAP97	hsa:57587	cilia and flagella associated protein 97
CAMK2G	10.9696	7.30959	0.669364	NM_172173.2	CAMK2G	hsa:818	calcium/calmodulin-dependent protein kinase II gamma
ZC3HAV1	10.8142	6.45684	0.600764	NM_024625.3	ZC3HAV1	hsa:56829	zinc finger CCCH-type, antiviral 1
POLA2	10.8153	7.05276	0.655297	NM_002689	POLA2	hsa:23649	polymerase (DNA directed), alpha 2, accessory subunit
LRP11	12.6346	6.96904	0.555107	NM_032832.5	LRP11	hsa:84918	low density lipoprotein receptor-related protein 11
RBL2	12.165	6.75581	0.558973	NM_005611.3	RBL2	hsa:5934	retinoblastoma-like 2
RBFOX2	10.3388	5.10326	0.498453	NM_014309.2	RBFOX2	hsa:23543	RNA binding protein, fox-1 homolog (C. elegans) 2
UGT2B11	12.0865	4.2033	0.353121	NM_001073.1	UGT2B11	hsa:10720	UDP glucuronosyltransferase 2 family, polypeptide B11
CYP39A1	10.8947	6.40893	0.592006	NM_016593.4	CYP39A1	hsa:51302	cytochrome P450, family 39, subfamily A, polypeptide 1
GPAM	12.7745	4.5089	0.357985	NM_020918.5	GPAM	hsa:57678	glycerol-3-phosphate acyltransferase, mitochondrial
ADAM15	10.569	5.50129	0.525005	NR_048577.1	ADAM15	hsa:8751	ADAM metallopeptidase domain 15
GCAT	10.5236	6.33693	0.605907	NM_014291.3	GCAT	hsa:23464	glycine C-acetyltransferase
ALG6	10.3975	5.47409	0.530991	NM_013339.3	ALG6	hsa:29929	ALG6, alpha-1,3-glucosyltransferase
MANSC1	10.2018	5.07766	0.502598	NM_018050.2	MANSC1	hsa:54682	MANSC domain containing 1
TNFAIP8L1	11.5381	5.62954	0.492308	NM_152362.2	TNFAIP8L1	hsa:126282	tumor necrosis factor, alpha-induced protein 8-like 1
RNPEPL1	10.3332	6.50208	0.632798	NM_018226.4	RNPEPL1	hsa:57140	arginyl aminopeptidase (aminopeptidase B)-like 1
ANO10	10.7426	6.01416	0.563905	NM_018075.3	ANO10	hsa:55129	anoctamin 10
HAL	10.54	5.48828	0.525217	NM_002108.3	HAL	hsa:3034	histidine ammonia-lyase
PANX2	10.5429	4.30013	0.413432	NR_027691.1	PANX2	hsa:56666	pannexin 2
NME3	10.6506	3.52342	0.337044	NM_002513.2	NME3	hsa:4832	NME/NM23 nucleoside diphosphate kinase 3
ITPK1	9.03123	5.96782	0.664513	NM_014216.4	ITPK1	hsa:3705	inositol-tetrakisphosphate 1-kinase
CCDC92	10.9184	6.49421	0.598472	NM_025140	CCDC92	hsa:80212	coiled-coil domain containing 92
IL17RB	8.42285	4.99564	0.597879	NM_172234.1	IL17RB	hsa:55540	interleukin 17 receptor B
CCDC69	12.2465	4.23555	0.351156	NM_015621.2	CCDC69	hsa:26112	coiled-coil domain containing 69
MANEA	9.53381	5.57364	0.58893	NM_024641.3	MANEA	hsa:79694	mannosidase, endo-alpha
DCPS	7.94378	5.07621	0.643504	NM_014026	DCPS	hsa:28960	decapping enzyme, scavenger
LRP8	11.2708	5.53904	0.495922	NM_033300.3	LRP8	hsa:7804	low density lipoprotein receptor-related protein 8, apolipoprotein e receptor
SH3GLB2	9.82845	5.69124	0.583298	NM_020145.3	SH3GLB2	hsa:56904	SH3-domain GRB2-like endophilin B2
GJB1	9.80578	5.00967	0.515827	NM_001097642.2	GJB1	hsa:2705	gap junction protein, beta 1, 32kDa
TPGS1	8.88306	5.71199	0.646995	NM_033513.2	TPGS1	hsa:91978	tubulin polyglutamylase complex subunit 1
FAM111B	8.33675	5.15968	0.623424	NM_198947.3	FAM111B	hsa:374393	family with sequence similarity 111, member B
LRRC28	9.04147	4.96956	0.554567	NM_144598.3	LRRC28	hsa:123355	leucine rich repeat containing 28
ANXA6	9.9862	5.8219	0.587129	NM_004033.2	ANXA6	hsa:309	annexin A6
ERMP1	10.3369	5.20767	0.50855	NM_024896.2	ERMP1	hsa:79956	endoplasmic reticulum metallopeptidase 1
TAB1	8.71312	5.60033	0.6468	NM_153497.2	TAB1	hsa:10454	TGF-beta activated kinase 1/MAP3K7 binding protein 1
MEX3A	9.35133	5.46801	0.589125	NM_001093725.1	MEX3A	hsa:92312	mex-3 RNA binding family member A
MAPK8	8.84307	5.5541	0.632233	NM_139049.2	MAPK8	hsa:5599	mitogen-activated protein kinase 8
ARG1	16.3449	1.75455	0.112773	NM_001244438.1	ARG1	hsa:383	arginase 1
KLHL23	9.07124	5.46529	0.606819	NM_144711.5	KLHL23	hsa:151230	kelch-like family member 23
CABIN1	9.28465	5.76228	0.624667	NM_012295.3	CABIN1	hsa:23523	calcineurin binding protein 1
SGPL1	8.63315	5.43283	0.633544	NM_003901.3	SGPL1	hsa:8879	sphingosine-1-phosphate lyase 1
BRI3BP	8.96973	5.8564	0.656734	NM_080626.5	BRI3BP	hsa:140707	BRI3 binding protein
KIAA1147	9.34002	5.61478	0.605378	NM_001080392.1	KIAA1147	hsa:57189	KIAA1147
RAB11FIP4	10.6036	4.28672	0.409837	NM_032932	RAB11FIP4	hsa:84440	RAB11 family interacting protein 4 (class II)
B9D1	9.1119	5.93801	0.655458	NM_015681.3	B9D1	hsa:27077	B9 protein domain 1
NGEF	9.20355	5.59574	0.612211	NM_019850.2	NGEF	hsa:25791	neuronal guanine nucleotide exchange factor
NPEPL1	9.55459	5.16915	0.545766	NM_024663.3	NPEPL1	hsa:79716	aminopeptidase-like 1
IVD	9.18416	5.63692	0.617926	NM_002225.3	IVD	hsa:3712	isovaleryl-CoA dehydrogenase
TPMT	8.16393	5.3978	0.665276	NM_000367.3	TPMT	hsa:7172	thiopurine S-methyltransferase
NLRP1	10.7372	4.19449	0.396271	NM_033007.3	NLRP1	hsa:22861	NLR family, pyrin domain containing 1
TERB2	9.06326	4.2421	0.47386
MBL2	8.20166	3.87853	0.479245	NM_000242.2	MBL2	hsa:4153	mannose-binding lectin (protein C) 2, soluble
DHTKD1	10.4631	4.4214	0.428036	NM_018706.6	DHTKD1	hsa:55526	dehydrogenase E1 and transketolase domain containing 1
OAF	10.1834	4.99791	0.495742	NM_178507.2	OAF	hsa:220323	OAF homolog (Drosophila)
RGS12	7.74487	5.015	0.652019	NM_198587.1	RGS12	hsa:6002	regulator of G-protein signaling 12
DTX3L	7.32738	4.02662	0.555595	NM_138287.3	DTX3L	hsa:151636	deltex 3 like, E3 ubiquitin ligase
MTMR4	7.35251	4.87143	0.667081	NM_004687.4	MTMR4	hsa:9110	myotubularin related protein 4
ATR	7.91838	4.38556	0.55941	NM_001184.3	ATR	hsa:545	ATR serine/threonine kinase
C8orf82	9.05439	4.65215	0.519112	NM_001001795.1	C8orf82	hsa:414919	chromosome 8 open reading frame 82
GPX7	7.63627	4.33616	0.573424	NM_015696.4	GPX7	hsa:2882	glutathione peroxidase 7
ETV1	7.76246	5.09239	0.660403	NR_120445.1	ETV1	hsa:2115	ets variant 1
TMEM176B	9.64348	4.33851	0.455537	NM_014020.3	TMEM176B	hsa:28959	transmembrane protein 176B
CAMKK2	9.1156	4.95436	0.548457	NM_172226.2	CAMKK2	hsa:10645	calcium/calmodulin-dependent protein kinase kinase 2, beta
ADAM23	8.84638	4.62995	0.528699	NM_003812.3	ADAM23	hsa:8745	ADAM metallopeptidase domain 23
SPC24	8.45295	4.51334	0.539386	NM_182513.2	SPC24	hsa:147841	SPC24, NDC80 kinetochore complex component
FOXRED2	8.29582	4.38181	0.533815	NM_024955.5	FOXRED2	hsa:80020	FAD-dependent oxidoreductase domain containing 2
MOSPD3	8.06666	4.42988	0.554679	NM_023948.4	MOSPD3	hsa:64598	motile sperm domain containing 3
C16orf59	7.41179	4.788	0.65071	NM_025108.2	C16orf59	hsa:80178	chromosome 16 open reading frame 59
NDUFV3	8.98332	5.57567	0.624845	NM_021075.3	NDUFV3	hsa:4731	NADH dehydrogenase (ubiquinone) flavoprotein 3, 10kDa
SNX24	7.38018	4.79806	0.654806	NM_014035.2	SNX24	hsa:28966	sorting nexin 24
CAP2	8.5164	4.55425	0.540162	NM_006366.2	CAP2	hsa:10486	CAP, adenylate cyclase-associated protein, 2 (yeast)
PPM1H	8.94029	4.07314	0.461616	NM_020700.1	PPM1H	hsa:57460	protein phosphatase, Mg2+/Mn2+ dependent, 1H
PHOSPHO2-KLHL23	7.71099	4.87902	0.637438	NM_001199290.1	PHOSPHO2-KLHL23	hsa:100526832	PHOSPHO2-KLHL23 readthrough
FAM168A	7.76084	4.49689	0.584784	NM_015159.2	FAM168A	hsa:23201	family with sequence similarity 168, member A
NOMO3	7.54405	4.40452	0.589285	NM_001004067.3	NOMO3	hsa:408050	NODAL modulator 3
BBX	7.99101	4.68759	0.591716	NM_020235.6	BBX	hsa:56987	bobby sox homolog (Drosophila)
EPHX2	8.36296	4.23991	0.512813	NM_001979.5	EPHX2	hsa:2053	epoxide hydrolase 2, cytoplasmic
TTYH3	9.9565	3.49696	0.357676	NM_025250.2	TTYH3	hsa:80727	tweety family member 3
VWA1	8.22194	3.63638	0.448979	NM_199121.2	VWA1	hsa:64856	von Willebrand factor A domain containing 1
INVS	7.30471	4.52663	0.624824	NR_051962.1	INVS	hsa:27130	inversin
DOCK1	7.8687	4.66056	0.597407	NM_001380.4	DOCK1	hsa:1793	dedicator of cytokinesis 1
NFIC	7.65994	3.49981	0.463897	NM_205843.2	NFIC	hsa:4782	nuclear factor I/C (CCAAT-binding transcription factor)
RAI1	7.7492	5.0348	0.654181	NM_030665.3	RAI1	hsa:10743	retinoic acid induced 1
HOOK1	8.80749	4.98395	0.57075	NM_015888.4	HOOK1	hsa:51361	hook microtubule-tethering protein 1
F12	8.03101	5.11907	0.641872	NM_000505.3	F12	hsa:2161	coagulation factor XII (Hageman factor)
CHN2	7.50179	4.75095	0.638132	NR_120524.1	CHN2	hsa:1124	chimerin 2
GM2A	8.0107	5.15174	0.647508	NM_001167607.1	GM2A	hsa:2760	GM2 ganglioside activator
TMEM63A	8.32889	4.98819	0.60366	NM_014698.2	TMEM63A	hsa:9725	transmembrane protein 63A
AGTPBP1	7.81335	4.59474	0.593269	NM_015239.2	AGTPBP1	hsa:23287	ATP/GTP binding protein 1
CHMP6	7.44328	4.68441	0.634262	NM_024591.4	CHMP6	hsa:79643	charged multivesicular body protein 6
LHPP	8.55842	5.05333	0.595181	NM_022126.3	LHPP	hsa:64077	phospholysine phosphohistidine inorganic pyrophosphate phosphatase
MPI	7.67288	4.72769	0.621094	NM_002435.2	MPI	hsa:4351	mannose phosphate isomerase
EEFSEC	7.59332	4.25053	0.565495	NM_021937	EEFSEC	hsa:60678	eukaryotic elongation factor, selenocysteine-tRNA-specific
H6PD	9.70671	3.46674	0.363704	NM_004285.3	H6PD	hsa:9563	hexose-6-phosphate dehydrogenase (glucose 1-dehydrogenase)
CTBS	7.74109	4.89908	0.637549	NM_004388.2	CTBS	hsa:1486	chitobiase, di-N-acetyl-
EHMT2	7.48706	4.23535	0.571413	NM_025256.6	EHMT2	hsa:10919	euchromatic histone-lysine N-methyltransferase 2
LPCAT4	8.72374	3.86707	0.44959	NM_153613.2	LPCAT4	hsa:254531	lysophosphatidylcholine acyltransferase 4
MFSD8	6.93895	4.55908	0.661901	NM_152778.2	MFSD8	hsa:256471	major facilitator superfamily domain containing 8
LPCAT1	7.86137	2.715	0.353582	NM_024830.3	LPCAT1	hsa:79888	lysophosphatidylcholine acyltransferase 1
ZBED3	8.05354	3.30714	0.417872	NM_032367.2	ZBED3	hsa:84327	zinc finger, BED-type containing 3
ADH6	5.83086	3.6322	0.629284	NM_001102470.1	ADH6	hsa:130	alcohol dehydrogenase 6 (class V)
IRF2	7.51263	3.27065	0.442771	NM_002199.3	IRF2	hsa:3660	interferon regulatory factor 2
DTD1	8.29574	5.05424	0.613911	NM_080820.4	DTD1	hsa:92675	D-tyrosyl-tRNA deacylase 1
MGAT5	7.36152	4.82989	0.660709	NM_002410.4	MGAT5	hsa:4249	mannosyl (alpha-1,6-)-glycoprotein beta-1,6-N-acetyl-glucosaminyltransferase
USP45	6.67788	4.29794	0.648866	NM_032929.1	USP45	hsa:85015	ubiquitin specific peptidase 45
SNX10	7.64461	3.64228	0.48321	NR_037670.1	SNX10	hsa:29887	sorting nexin 10
C22orf29	7.19742	4.42352	0.61988	NM_024627.5	C22orf29	hsa:79680	chromosome 22 open reading frame 29
TBCD	7.13747	4.74352	0.669228	NM_005993.4	TBCD	hsa:6904	tubulin folding cofactor D
HGSNAT	7.5533	4.2421	0.56735	NM_152419.2	HGSNAT	hsa:138050	heparan-alpha-glucosaminide N-acetyltransferase
SERGEF	7.34721	4.14318	0.569768	NR_104040.1	SERGEF	hsa:26297	secretion regulating guanine nucleotide exchange factor
E2F5	7.36371	4.67879	0.64027	NM_001951.3	E2F5	hsa:1875	E2F transcription factor 5, p130-binding
METTL7B	8.86007	4.11957	0.470931	NM_152637.2	METTL7B	hsa:196410	methyltransferase like 7B
TTC13	7.25113	3.70179	0.517171	NM_024525.4	TTC13	hsa:79573	tetratricopeptide repeat domain 13
PKD2	6.69985	3.82115	0.576653	NM_000297.3	PKD2	hsa:5311	polycystic kidney disease 2 (autosomal dominant)
DPYD	8.30823	3.65748	0.446882	NM_001160301.1	DPYD	hsa:1806	dihydropyrimidine dehydrogenase
LY75-CD302	8.18175	3.23723	0.402962	NM_001198760.1	LY75-CD302	hsa:100526664	LY75-CD302 readthrough
SARDH	9.65753	2.58402	0.275072	NM_007101.3	SARDH	hsa:1757	sarcosine dehydrogenase
PBX2	6.81692	3.93361	0.583151	NM_002586.4	PBX2	hsa:5089	pre-B-cell leukemia homeobox 2
ABHD15	7.64603	4.68018	0.617114	NM_198147.2	ABHD15	hsa:116236	abhydrolase domain containing 15
ATF6	6.29466	1.69704	0.281022	NM_007348.3	ATF6	hsa:22926	activating transcription factor 6
C17orf58	7.21602	3.91094	0.548242	NM_181656.4	C17orf58	hsa:284018	chromosome 17 open reading frame 58
CLPB	6.54852	3.4797	0.538421	NM_030813	CLPB	hsa:81570	ClpB caseinolytic peptidase B homolog (E. coli)
ABCA2	9.14509	2.76057	0.309415	NM_212533.2	ABCA2	hsa:20	ATP-binding cassette, sub-family A (ABC1), member 2
UBE2L6	6.42375	3.1423	0.496999	NM_198183.2	UBE2L6	hsa:9246	ubiquitin-conjugating enzyme E2L 6
B4GALNT1	6.33796	4.18194	0.665108	NM_001478.4	B4GALNT1	hsa:2583	beta-1,4-N-acetyl-galactosaminyl transferase 1
APPL2	7.02922	3.46813	0.500494	NM_018171.3	APPL2	hsa:55198	adaptor protein, phosphotyrosine interaction, PH domain and leucine zipper containing 2
HPF1	6.7101	4.40537	0.661572	NR_003936.1	ZNF83	hsa:55769	zinc finger protein 83
HSD11B2	7.86182	3.92631	0.505702	NM_000196.3	HSD11B2	hsa:3291	hydroxysteroid (11-beta) dehydrogenase 2
SLC2A13	6.70522	3.78493	0.570875	NM_052885.3	SLC2A13	hsa:114134	solute carrier family 2 (facilitated glucose transporter), member 13
SERINC2	4.77121	2.85889	0.607424	NM_178865.4	SERINC2	hsa:347735	serine incorporator 2
CTNNBIP1	6.97915	4.12518	0.596849	NM_020248.2	CTNNBIP1	hsa:56998	catenin, beta interacting protein 1
SAC3D1	7.08918	3.95921	0.564627	NM_013299.3	SAC3D1	hsa:29901	SAC3 domain containing 1
E2F7	6.48331	3.69919	0.577093	NM_203394.2	E2F7	hsa:144455	E2F transcription factor 7
STRADA	6.03426	3.95976	0.661817	NM_153335.5	STRADA	hsa:92335	STE20-related kinase adaptor alpha
PIF1	6.99715	3.38702	0.491327	NM_025049.3	PIF1	hsa:80119	PIF1 5'-to-3' DNA helicase
AMMECR1	6.09497	3.60511	0.598083	NM_015365.2	AMMECR1	hsa:9949	Alport syndrome, mental retardation, midface hypoplasia and elliptocytosis chromosomal region gene 1
PEX1	6.15741	3.70956	0.608808	NM_001282678.1	PEX1	hsa:5189	peroxisomal biogenesis factor 1
SCRN2	6.68371	4.38031	0.660451	NM_138355.3	SCRN2	hsa:90507	secernin 2
ZYG11B	5.66852	3.63363	0.647243	NM_024646.2	ZYG11B	hsa:79699	zyg-11 family member B, cell cycle regulator
SLC25A27	6.75637	3.16986	0.476908	NM_004277.4	SLC25A27	hsa:9481	solute carrier family 25, member 27
EPB41	6.08005	3.68449	0.612371	NM_203343.2	EPB41	hsa:2035	erythrocyte membrane protein band 4.1
FECH	6.1317	3.21305	0.531645	NM_001012515.2	FECH	hsa:2235	ferrochelatase
TMEM55A	5.70504	3.57035	0.632269	NM_018710.2	TMEM55A	hsa:55529	transmembrane protein 55A
D2HGDH	7.19155	3.26517	0.461516	NR_109778.1	D2HGDH	hsa:728294	D-2-hydroxyglutarate dehydrogenase
KIAA1549	5.86584	3.61314	0.6224	NM_020910.2	KIAA1549	hsa:57670	KIAA1549
PRKCA	5.52625	3.64057	0.664843	NM_002737.2	PRKCA	hsa:5578	protein kinase C, alpha
SLC43A3	4.97151	2.62155	0.536635	NM_199329.2	SLC43A3	hsa:29015	solute carrier family 43, member 3
MYPOP	5.44239	3.44816	0.640186	NM_001012643	MYPOP	hsa:339344	Myb-related transcription factor, partner of profilin
GNG4	6.52688	3.09995	0.482874	NM_004485.3	GNG4	hsa:2786	guanine nucleotide binding protein (G protein), gamma 4
ATP13A2	5.46778	3.46508	0.640307	NM_022089.3	ATP13A2	hsa:23400	ATPase type 13A2
ATG7	5.59941	3.29118	0.595005	NM_006395.2	ATG7	hsa:10533	autophagy related 7
GREB1	6.37233	3.10453	0.495112	NM_148903.2	GREB1	hsa:9687	growth regulation by estrogen in breast cancer 1
TBC1D2B	5.09656	3.2793	0.650296	NM_144572.1	TBC1D2B	hsa:23102	TBC1 domain family, member 2B
LIMK1	5.58771	3.62184	0.654366	NM_016735.1	LIMK1	hsa:3984	LIM domain kinase 1
CHCHD5	5.98664	3.47886	0.587987	NM_032309	CHCHD5	hsa:84269	coiled-coil-helix-coiled-coil-helix domain containing 5
PRR5	5.79486	3.51642	0.613486	NM_181333.3	PRR5	hsa:55615	proline rich 5 (renal)
PIK3C2B	5.14255	3.24972	0.638949	NM_002646.3	PIK3C2B	hsa:5287	phosphatidylinositol-4-phosphate 3-kinase, catalytic subunit type 2 beta
KIAA1958	5.16998	2.73639	0.538216	NM_133465.3	KIAA1958	hsa:158405	KIAA1958
MECR	5.69945	3.72934	0.660295	NM_016011.3	MECR	hsa:51102	mitochondrial trans-2-enoyl-CoA reductase
PCDHB3	5.51909	3.52671	0.645426	NM_018937	PCDHB3	hsa:56132	protocadherin beta 3
EEF2K	5.72282	3.26025	0.577083	NM_013302.3	EEF2K	hsa:29904	eukaryotic elongation factor-2 kinase
SLC41A3	5.54451	2.74274	0.503629	NM_017836.3	SLC41A3	hsa:54946	solute carrier family 41, member 3
FOXN3	5.7518	3.69366	0.648289	NM_005197.3	FOXN3	hsa:1112	forkhead box N3
SLC38A3	7.93702	2.37938	0.308496	NM_006841.5	SLC38A3	hsa:10991	solute carrier family 38, member 3
SCNN1A	6.01569	3.77018	0.632828	NM_001159576.1	SCNN1A	hsa:6337	sodium channel, non-voltage-gated 1 alpha subunit
FAM127C	5.68404	3.7168	0.659884	NM_001078173.1	FAM127C	hsa:441518	family with sequence similarity 127, member C
MFSD3	5.98532	3.66779	0.61916	NR_130120.1	MFSD3	hsa:113655	major facilitator superfamily domain containing 3
ZNF395	5.70363	3.2962	0.585186	NM_018660.2	ZNF395	hsa:55893	zinc finger protein 395
CBS	6.11535	2.09452	0.353081	NM_001178009.1	CBS	hsa:875	cystathionine-beta-synthase
TM7SF3	5.16942	3.07399	0.602341	NM_016551.2	TM7SF3	hsa:51768	transmembrane 7 superfamily member 3
THEM6	6.49139	2.09986	0.333748	NM_016647.2	THEM6	hsa:51337	thioesterase superfamily member 6
C1RL	6.01423	2.95103	0.499004	NM_016546.3	C1RL	hsa:51279	complement component 1, r subcomponent-like
DNASE2	4.54662	2.61434	0.584155	NM_001375.2	DNASE2	hsa:1777	deoxyribonuclease II, lysosomal
PON1	5.46604	2.95095	0.548136	NM_000446.5	PON1	hsa:5444	paraoxonase 1
EPN2	5.14973	2.87888	0.567436	NM_148921.3	EPN2	hsa:22905	epsin 2
MOCOS	5.03349	2.74173	0.553568	NM_017947.2	MOCOS	hsa:55034	molybdenum cofactor sulfurase
SPTLC3	6.69173	2.48929	0.381241	NM_018327.2	SPTLC3	hsa:55304	serine palmitoyltransferase, long chain base subunit 3
STXBP4	5.0095	2.69987	0.547974	NM_178509.5	STXBP4	hsa:252983	syntaxin binding protein 4
RALGAPA2	5.02717	3.1069	0.625471	NM_020343.3	RALGAPA2	hsa:57186	Ral GTPase activating protein, alpha subunit 2 (catalytic)
STEAP3	4.08681	2.22177	0.554545	NM_182915.2	STEAP3	hsa:55240	STEAP family member 3, metalloreductase
MPHOSPH9	4.88449	2.37532	0.496605	NR_103517.1	MPHOSPH9	hsa:10198	M-phase phosphoprotein 9
HFE	4.65838	2.70124	0.588696	NM_139011.2	HFE	hsa:3077	hemochromatosis
FNDC4	5.08149	2.61799	0.524558	NM_022823.2	FNDC4	hsa:64838	fibronectin type III domain containing 4
TDRKH	3.9422	2.41792	0.622908	NM_006862.3	TDRKH	hsa:11022	tudor and KH domain containing
C20orf96	5.20117	3.21521	0.625374	NM_153269.2	C20orf96	hsa:140680	chromosome 20 open reading frame 96
PRLR	4.67573	2.78334	0.603748	NR_037910.1	PRLR	hsa:5618	prolactin receptor
KIAA1217	5.2154	3.2582	0.631787	NM_019590.4	KIAA1217	hsa:56243	KIAA1217
HEXDC	4.52981	2.54236	0.570727	NM_173620.2	HEXDC	hsa:284004	hexosaminidase (glycosyl hydrolase family 20, catalytic domain) containing
MYO1D	4.98436	2.70426	0.551546	NM_015194	MYO1D	hsa:4642	myosin ID
CIT	4.79824	3.12912	0.659242	NM_007174.2	CIT	hsa:11113	citron rho-interacting serine/threonine kinase
HLF	4.42422	2.71335	0.621841	NM_002126.4	HLF	hsa:3131	hepatic leukemia factor
TMTC4	4.66228	2.67935	0.583617	NM_032813.3	TMTC4	hsa:84899	transmembrane and tetratricopeptide repeat containing 4
TBC1D8B	4.8947	2.13015	0.446503	NM_198881.1	TBC1D8B	hsa:54885	TBC1 domain family, member 8B (with GRAM domain)
MAP1A	5.84954	2.5823	0.450842	NM_002373.5	MAP1A	hsa:4130	microtubule-associated protein 1A
XYLT2	4.85784	2.62849	0.550338	NR_110010.1	XYLT2	hsa:64132	xylosyltransferase II
ASB13	4.31989	2.7193	0.637866	NR_024581.1	ASB13	hsa:79754	ankyrin repeat and SOCS box containing 13
NXPE3	4.80634	2.55226	0.540578	NM_145037.2	NXPE3	hsa:91775	neurexophilin and PC-esterase domain family, member 3
SALL2	5.50218	2.05969	0.385509	NR_111966.1	SALL2	hsa:6297	spalt-like transcription factor 2
RFX7	4.80994	2.64655	0.559384	NM_022841.5	RFX7	hsa:64864	regulatory factor X, 7
TFDP2	4.94004	2.57275	0.530302	NM_006286.4	TFDP2	hsa:7029	transcription factor Dp-2 (E2F dimerization partner 2)
ABCC10	4.78457	2.90401	0.615	NM_033450.2	ABCC10	hsa:89845	ATP-binding cassette, sub-family C (CFTR/MRP), member 10
FKBP7	5.09794	2.07752	0.41892	NM_181342.2	FKBP7	hsa:51661	FK506 binding protein 7
RGL4	4.82421	2.97756	0.624985	NM_153615.1	RGL4	hsa:266747	ral guanine nucleotide dissociation stimulator-like 4
PRTG	5.20861	2.65436	0.518848	NM_173814	PRTG	hsa:283659	protogenin
RBPMS2	5.11771	2.59021	0.515593	NM_194272.1	RBPMS2	hsa:348093	RNA binding protein with multiple splicing 2
ADAT2	4.10785	2.71522	0.66904	NM_182503.2	ADAT2	hsa:134637	adenosine deaminase, tRNA-specific 2
ZNF318	4.48961	2.95069	0.664694	NM_014345.2	ZNF318	hsa:24149	zinc finger protein 318
TNFSF10	6.66874	1.09962	0.17723	NR_033994.1	TNFSF10	hsa:8743	tumor necrosis factor (ligand) superfamily, member 10
TSPAN7	5.97427	1.80571	0.313735	NM_004615.3	TSPAN7	hsa:7102	tetraspanin 7
GCKR	5.39563	2.43451	0.461187	NM_001486.3	GCKR	hsa:2646	glucokinase (hexokinase 4) regulator
CBX2	4.93781	2.31294	0.478966	NM_032647.3	CBX2	hsa:84733	chromobox homolog 2
BIVM	4.46111	2.73777	0.622167	NM_017693.3	BIVM	hsa:54841	basic, immunoglobulin-like variable motif containing
SLC47A1	5.0623	2.23166	0.451672	NM_018242.2	SLC47A1	hsa:55244	solute carrier family 47 (multidrug and toxin extrusion), member 1
ARFGEF3	4.53879	2.96629	0.661011	NM_020340.4	ARFGEF3	hsa:57221	KIAA1244
COL6A1	4.32171	2.78623	0.652742	NM_001848.2	COL6A1	hsa:1291	collagen, type VI, alpha 1
KDM1B	4.18964	2.57527	0.623658	NM_153042.3	KDM1B	hsa:221656	lysine (K)-specific demethylase 1B
GPSM2	4.59845	2.4958	0.55248	NM_013296.4	GPSM2	hsa:29899	G-protein signaling modulator 2
PCDHB5	4.65388	2.39544	0.524926	NM_015669	PCDHB5	hsa:26167	protocadherin beta 5
ALDH6A1	6.2527	2.31238	0.379741	NM_005589.3	ALDH6A1	hsa:4329	aldehyde dehydrogenase 6 family, member A1
ZNF618	4.55663	1.89696	0.428843	NM_133374.2	ZNF618	hsa:114991	zinc finger protein 618
GLCE	3.94665	2.4707	0.635267	NM_015554.1	GLCE	hsa:26035	glucuronic acid epimerase
WASF3	4.6225	2.17195	0.48109	NM_006646.5	WASF3	hsa:10810	WAS protein family, member 3
GSTA2	5.12113	2.79512	0.554501	NM_000846.4	GSTA2	hsa:2939	glutathione S-transferase alpha 2
PDK1	5.37215	2.09048	0.400296	NR_103729.1	PDK1	hsa:5163	pyruvate dehydrogenase kinase, isozyme 1
TM4SF4	4.2112	1.78184	0.436501	NM_004617.3	TM4SF4	hsa:7104	transmembrane 4 L six family member 4
CD99L2	4.43238	2.23008	0.514095	NM_134446.3	CD99L2	hsa:83692	CD99 molecule-like 2
ATP5S	3.87794	2.52224	0.659197	NR_033761.1	ATP5S	hsa:27109	ATP synthase, H+ transporting, mitochondrial Fo complex, subunit s (factor B)
RPGR	4.12722	2.15792	0.534137	NM_001034853.1	RPGR	hsa:6103	retinitis pigmentosa GTPase regulator
FAM101B	4.79442	2.19601	0.469107	NM_182705.2	FAM101B	hsa:359845	family with sequence similarity 101, member B
MPV17L	5.46992	1.30787	0.252764	NM_173803.3	MPV17L	hsa:255027	MPV17 mitochondrial membrane protein-like
SLC16A6	4.31698	2.48996	0.586365	NM_004694.4	SLC16A6	hsa:9120	solute carrier family 16, member 6
ARPIN	4.69379	2.52545	0.547678	NM_182616.3	ARPIN	hsa:348110	actin-related protein 2/3 complex inhibitor
SH3BP1	4.23805	2.5628	0.613824	NM_018957.3	SH3BP1	hsa:23616	SH3-domain binding protein 1
CCDC88C	3.90187	2.20386	0.575697	NM_001080414.3	CCDC88C	hsa:440193	coiled-coil domain containing 88C
FIGNL2	5.68453	1.95518	0.355289	NM_001013690.4	FIGNL2	hsa:401720	fidgetin-like 2
NAT6	4.09806	2.2572	0.561498	NM_012191.3	NAT6	hsa:24142	N-acetyltransferase 6 (GCN5-related)
CHDH	4.27432	2.02864	0.486621	NM_018397.4	CHDH	hsa:55349	choline dehydrogenase
TARBP1	4.30719	2.31869	0.548807	NM_005646.3	TARBP1	hsa:6894	TAR (HIV-1) RNA binding protein 1
SEMA6B	4.76158	1.34913	0.298079	NM_133327.1	SEMA6B	hsa:10501	sema domain, transmembrane domain (TM), and cytoplasmic domain, (semaphorin) 6B
BCKDHB	4.35508	2.15013	0.505071	NM_183050.2	BCKDHB	hsa:594	branched chain keto acid dehydrogenase E1, beta polypeptide
COL4A5	4.06054	2.5477	0.636384	NM_033381.1	COL4A5	hsa:1287	collagen, type IV, alpha 5
ZNF771	3.86132	2.29598	0.604845	NM_016643.3	ZNF771	hsa:51333	zinc finger protein 771
SRD5A3	3.56597	2.12391	0.606636	NM_024592.4	SRD5A3	hsa:79644	steroid 5 alpha-reductase 3
KLF15	4.26788	2.32285	0.554697	NM_014079.3	KLF15	hsa:28999	Kruppel-like factor 15
MAPRE3	3.40538	1.8815	0.565274	NM_012326	MAPRE3	hsa:22924	microtubule-associated protein, RP/EB family, member 3
PNPLA3	4.62039	1.84316	0.411652	NM_025225.2	PNPLA3	hsa:80339	patatin-like phospholipase domain containing 3
MACROD1	4.11204	2.69456	0.66347	NM_014067.3	MACROD1	hsa:28992	MACRO domain containing 1
AGAP1	3.99093	2.3758	0.605193	NM_014914.4	AGAP1	hsa:116987	ArfGAP with GTPase domain, ankyrin repeat and PH domain 1
EZH1	3.54005	2.00163	0.577364	NM_001991.3	EZH1	hsa:2145	enhancer of zeste 1 polycomb repressive complex 2 subunit
DENND6A	3.52293	2.27581	0.655769	NM_152678.2	DENND6A	hsa:201627	DENN/MADD domain containing 6A
TCEA3	4.08355	1.77336	0.447791	NM_003196	TCEA3	hsa:6920	transcription elongation factor A (SII), 3
AGMO	3.76761	1.91679	0.521458	NM_001004320.1	AGMO	hsa:392636	alkylglycerol monooxygenase
STK39	3.77427	2.18773	0.590491	NM_013233.2	STK39	hsa:27347	serine threonine kinase 39
PIGZ	4.62962	1.74449	0.389987	NM_025163.3	PIGZ	hsa:80235	phosphatidylinositol glycan anchor biosynthesis, class Z
LYG1	3.32161	2.12998	0.651732	NM_174898.2	LYG1	hsa:129530	lysozyme G-like 1
ARSA	3.7581	2.43319	0.656589	NM_001085428.2	ARSA	hsa:410	arylsulfatase A
NAGS	3.54343	1.61229	0.469965	NM_153006.2	NAGS	hsa:162417	N-acetylglutamate synthase
IGFLR1	3.68327	2.06164	0.571368	NM_024660.2	IGFLR1	hsa:79713	IGF-like family receptor 1
DPYSL5	3.93612	2.24512	0.581034	NM_020134.3	DPYSL5	hsa:56896	dihydropyrimidinase-like 5
ST3GAL4	3.51403	2.16961	0.628	NM_006278.2	ST3GAL4	hsa:6484	ST3 beta-galactoside alpha-2,3-sialyltransferase 4
C21orf58	3.88195	2.01514	0.531182	NM_199071.2	C21orf58	hsa:54058	chromosome 21 open reading frame 58
PCDHGB5	3.86296	1.77218	0.472419	NM_032099.1	PCDHGB5	hsa:56101	protocadherin gamma subfamily B, 5
PVRIG	3.78391	2.05619	0.55516	NM_024070.3	PVRIG	hsa:79037	poliovirus receptor related immunoglobulin domain containing
FTO	3.21186	1.96965	0.624921	NM_001080432.2	FTO	hsa:79068	fat mass and obesity associated
HIPK2	4.26215	1.26836	0.31369	NM_022740.4	HIPK2	hsa:28996	homeodomain interacting protein kinase 2
ASPSCR1	3.56729	1.8098	0.520766	NR_045351.1	ASPSCR1	hsa:79058	alveolar soft part sarcoma chromosome region, candidate 1
KIAA0754	3.9702	1.27646	0.33818	NM_015038.1	KIAA0754	hsa:643314	KIAA0754
TXNRD3	4.15562	1.93467	0.478114	NM_052883.1	TXNRD3	hsa:114112	thioredoxin reductase 3
SLC6A9	3.74774	1.47817	0.410154	NR_048548.1	SLC6A9	hsa:6536	solute carrier family 6 (neurotransmitter transporter, glycine), member 9
PLA2G7	3.75328	1.25111	0.35064	NM_005084.3	PLA2G7	hsa:7941	phospholipase A2, group VII (platelet-activating factor acetylhydrolase, plasma)
MMP16	2.97298	1.77033	0.608639	NM_032297.1	MMP16	hsa:4325	matrix metallopeptidase 16 (membrane-inserted)
GSTA1	4.92826	1.11634	0.241901	NM_145740.3	GSTA1	hsa:2938	glutathione S-transferase alpha 1
ARSK	2.88202	1.73584	0.615636	NM_198150.2	ARSK	hsa:153642	arylsulfatase family, member K
SLCO4C1	3.24364	1.3868	0.444664	NM_180991.4	SLCO4C1	hsa:353189	solute carrier organic anion transporter family, member 4C1
MFAP2	4.62958	0.837257	0.198169	NM_017459.2	MFAP2	hsa:4237	microfibrillar-associated protein 2
HDAC11	2.61933	1.53879	0.602645	NM_024827.3	HDAC11	hsa:79885	histone deacetylase 11
GSTM2	3.41247	1.82973	0.549394	NM_001142368.1	GSTM2	hsa:2946	glutathione S-transferase mu 2 (muscle)
CCHCR1	2.8382	1.84194	0.660927	NM_019052.3	CCHCR1	hsa:54535	coiled-coil alpha-helical rod protein 1
GK5	3.18048	2.04676	0.654404	NR_033289.1	GK5	hsa:256356	glycerol kinase 5 (putative)
DMGDH	3.28428	1.30852	0.416196	NR_104002.1	DMGDH	hsa:29958	dimethylglycine dehydrogenase
RIN3	2.66843	1.65191	0.632817	NM_024832.3	RIN3	hsa:79890	Ras and Rab interactor 3
CPN2	3.0132	1.66285	0.566249	NM_001309.1	CPN2	hsa:1370	carboxypeptidase N, polypeptide 2
RNF157	3.25708	1.40464	0.448198	NM_052916.2	RNF157	hsa:114804	ring finger protein 157
ZNF652	3.00551	1.84106	0.625039	NM_014897.2	ZNF652	hsa:22834	zinc finger protein 652
STAP2	2.49484	1.57958	0.647276	NM_017720.2	STAP2	hsa:55620	signal transducing adaptor family member 2
NUDT8	2.57087	1.15661	0.470488	NM_181843.2	NUDT8	hsa:254552	nudix (nucleoside diphosphate linked moiety X)-type motif 8
AMOT	2.47125	1.60058	0.661381	NM_133265.2	AMOT	hsa:154796	angiomotin
LRMP	2.75956	1.65438	0.613513	NM_006152.3	LRMP	hsa:4033	lymphoid-restricted membrane protein
FAM49A	3.06861	1.70852	0.570763	NM_030797.3	FAM49A	hsa:81553	family with sequence similarity 49, member A
C1QL3	2.68895	1.34001	0.516328	NM_001010908.1	C1QL3	hsa:389941	complement component 1, q subcomponent-like 3
E2F2	2.97684	1.56556	0.541321	NM_004091.3	E2F2	hsa:1870	E2F transcription factor 2
MARVELD1	3.19513	1.99033	0.63437	NM_031484.3	MARVELD1	hsa:83742	MARVEL domain containing 1
BTN3A2	2.76163	1.10176	0.419956	NM_007047.4	BTN3A2	hsa:11118	butyrophilin, subfamily 3, member A2
PARP9	2.86314	1.78937	0.637625	NM_031458.2	PARP9	hsa:83666	poly (ADP-ribose) polymerase family, member 9
ICA1L	2.63556	1.36495	0.535521	NM_178231.2	ICA1L	hsa:130026	islet cell autoantigen 1,69kDa-like
FAM20A	2.66524	1.67719	0.642689	NR_027751.1	FAM20A	hsa:54757	family with sequence similarity 20, member A
PCDHB2	2.66973	1.74906	0.667597	NM_018936.3	PCDHB2	hsa:56133	protocadherin beta 2
CCDC159	3.15481	1.6032	0.523287	NM_001080503.2	CCDC159	hsa:126075	coiled-coil domain containing 159
C19orf66	1.96911	1.07112	0.566004	NM_018381	C19orf66	hsa:55337	chromosome 19 open reading frame 66
CMBL	2.99734	1.00235	0.355902	NM_138809.3	CMBL	hsa:134147	carboxymethylenebutenolidase homolog (Pseudomonas)
ITGAL	2.62286	1.48115	0.580695	NM_002209.2	ITGAL	hsa:3683	integrin, alpha L (antigen CD11A (p180), lymphocyte function-associated antigen 1; alpha polypeptide)
ATP10D	2.80716	1.21434	0.452105	NM_020453.3	ATP10D	hsa:57205	ATPase, class V, type 10D
MDGA2	2.67265	1.57133	0.602792	NR_103766.1	MDGA2	hsa:161357	MAM domain containing glycosylphosphatidylinositol anchor 2
HBB	0.407945	0	0.196872	NM_000518.4	HBB	hsa:3043	hemoglobin, beta
FAM162B	2.15687	1.15163	0.554588	NM_001085480.2	FAM162B	hsa:221303	family with sequence similarity 162, member B
SULT1A2	2.62776	1.61384	0.628298	NM_177528.2	SULT1A2	hsa:6799	sulfotransferase family, cytosolic, 1A, phenol-preferring, member 2
LOC107984841	1.74118	1.08463	0.643406
SERPINA4	3.05075	1.14816	0.396145	NM_006215.3	SERPINA4	hsa:5267	serpin peptidase inhibitor, clade A (alpha-1 antiproteinase, antitrypsin), member 4
SULT1A1	3.41897	0.801299	0.256126	NM_177536.3	SULT1A1	hsa:6817	sulfotransferase family, cytosolic, 1A, phenol-preferring, member 1
PLCXD1	2.5754	1.31941	0.530542	NR_028057.1	PLCXD1	hsa:55344	phosphatidylinositol-specific phospholipase C, X domain containing 1
ASIC1	2.66947	1.13514	0.445985	NR_046389.1	ASIC1	hsa:41	acid-sensing (proton-gated) ion channel 1
TTC7B	2.17119	1.37396	0.648981	NM_001010854.1	TTC7B	hsa:145567	tetratricopeptide repeat domain 7B
TIRAP	2.44258	1.27898	0.542355	NM_148910.2	TIRAP	hsa:114609	toll-interleukin 1 receptor (TIR) domain containing adaptor protein
ATP6V0E2	2.27849	1.41933	0.63878	NR_110612.1	ATP6V0E2	hsa:155066	ATPase, H+ transporting V0 subunit e2
PRKX	2.54996	1.32043	0.536019	NM_005044.4	PRKX	hsa:5613	protein kinase, X-linked
ASS1	2.24557	1.1621	0.538078	NM_054012.3	ASS1	hsa:445	argininosuccinate synthase 1
DACH1	2.4661	1.57428	0.652463	NM_080760.5	DACH1	hsa:1602	dachshund family transcription factor 1
SEPT6	2.57908	1.34343	0.538778	NM_145802.3	SEPT6	hsa:23157	septin 6
TBC1D24	2.0968	1.24435	0.611957	NM_020705.2	TBC1D24	hsa:57465	TBC1 domain family, member 24
SMIM1	2.80117	1.16328	0.435439	NM_001288583.1	SMIM1	hsa:388588	small integral membrane protein 1 (Vel blood group)
CYP4V2	2.3887	1.28508	0.556546	NM_207352.3	CYP4V2	hsa:285440	cytochrome P450, family 4, subfamily V, polypeptide 2
AKR1D1	1.55486	0.968561	0.645712	NM_005989.3	AKR1D1	hsa:6718	aldo-keto reductase family 1, member D1
SOX5	2.00293	1.20219	0.619226	NM_178010.2	SOX5	hsa:6660	SRY (sex determining region Y)-box 5
RIBC2	2.24642	1.00754	0.47201	NM_015653.4	RIBC2	hsa:26150	RIB43A domain with coiled-coils 2
WWOX	2.45978	1.54606	0.64305	NR_120435.1	WWOX	hsa:51741	WW domain containing oxidoreductase
KHK	2.3729	0.840205	0.380204	NM_006488.2	KHK	hsa:3795	ketohexokinase (fructokinase)
ABCB4	2.11953	1.36967	0.662153	NM_018850.2	ABCB4	hsa:5244	ATP-binding cassette, sub-family B (MDR/TAP), member 4
PML	1.67589	1.05106	0.648158	NM_033250.2	PML	hsa:5371	promyelocytic leukemia
ASB9	2.42402	1.34674	0.57319	NM_024087.2	ASB9	hsa:140462	ankyrin repeat and SOCS box containing 9
EVL	2.41198	1.30943	0.561083	NM_016337.2	EVL	hsa:51466	Enah/Vasp-like
TMEM52	1.59942	0.830266	0.547403	NM_178545.3	TMEM52	hsa:339456	transmembrane protein 52
S100A9	2.32359	0.96495	0.43941	NM_002965.3	S100A9	hsa:6280	S100 calcium binding protein A9
COL14A1	2.49631	0.824706	0.356161	NM_021110.2	COL14A1	hsa:7373	collagen, type XIV, alpha 1
TMEM110	2.13528	1.17117	0.568688	NM_198563.2	TMEM110	hsa:375346	transmembrane protein 110
CD38	1.88368	0.810202	0.458844	NR_132660.1	CD38	hsa:952	CD38 molecule
PCDHB8	2.04883	1.08556	0.551725	NM_019120	PCDHB8	hsa:56128	protocadherin beta 8
ZSCAN23	2.1717	1.26553	0.601105	NM_001012455.1	ZSCAN23	hsa:222696	zinc finger and SCAN domain containing 23
VAMP4	1.74625	0.925774	0.555599	NR_033704.1	VAMP4	hsa:8674	vesicle-associated membrane protein 4
EVC	1.75505	0.989314	0.587217	NM_153717.2	EVC	hsa:2121	Ellis van Creveld syndrome
MBOAT4	2.3141	0.832874	0.386427	NM_001100916.1	MBOAT4	hsa:619373	membrane bound O-acyltransferase domain containing 4
TRAPPC9	2.15152	0.975738	0.477783	NM_031466.6	TRAPPC9	hsa:83696	trafficking protein particle complex 9
CPS1	1.88298	1.19902	0.655086	NM_001875.4	CPS1	hsa:1373	carbamoyl-phosphate synthase 1, mitochondrial
ATHL1	1.66705	0.916827	0.575439	NM_025092.4	ATHL1	hsa:80162	ATH1, acid trehalase-like 1 (yeast)
IRAK1BP1	2.12935	1.19955	0.582929	NM_001010844.3	IRAK1BP1	hsa:134728	interleukin-1 receptor-associated kinase 1 binding protein 1
TMEM170B	1.99582	1.03052	0.539419	NM_001100829.2	TMEM170B	hsa:100113407	transmembrane protein 170B
ST6GALNAC4	1.54857	0.789256	0.53941	NM_175040.3	ST6GALNAC4	hsa:27090	ST6 (alpha-N-acetyl-neuraminyl-2,3-beta-galactosyl-1,3)-N-acetylgalactosaminide alpha-2,6-sialyltransferase 4
RBM43	1.86471	0.909765	0.513952	NM_198557.2	RBM43	hsa:375287	RNA binding motif protein 43
WIPF3	1.75185	1.02485	0.607419	NM_001080529.2	WIPF3	hsa:644150	WAS/WASL interacting protein family, member 3
TET1	1.61376	0.930606	0.601371	NM_030625.2	TET1	hsa:80312	tet methylcytosine dioxygenase 1
SP110	1.51691	0.919383	0.630452	NM_080424.2	SP110	hsa:3431	SP110 nuclear body protein
STEAP2	1.63398	0.667258	0.442483	NM_152999.3	STEAP2	hsa:261729	STEAP family member 2, metalloreductase
MAP2K6	2.48499	0.561319	0.25583	NM_031988.1	MAP2K6	hsa:5608	mitogen-activated protein kinase kinase 6
P2RY6	1.73301	1.09991	0.65461	NM_176798.2	P2RY6	hsa:5031	pyrimidinergic receptor P2Y, G-protein coupled, 6
PCDHGA2	1.63021	1.05678	0.668578	NM_032009.2	PCDHGA2	hsa:56113	protocadherin gamma subfamily A, 2
VANGL2	1.74162	0.743081	0.457794	NM_020335.2	VANGL2	hsa:57216	VANGL planar cell polarity protein 2
TDO2	1.12466	0.700582	0.653716	NM_005651.3	TDO2	hsa:6999	tryptophan 2,3-dioxygenase
PCDHGA10	1.81145	0.758011	0.448879	NM_032090.1	PCDHGA10	hsa:56106	protocadherin gamma subfamily A, 10
IL27RA	1.76746	1.10099	0.643118	NM_004843.3	IL27RA	hsa:9466	interleukin 27 receptor, alpha
FAM184A	1.3258	0.727555	0.580416	NM_024581.5	FAM184A	hsa:79632	family with sequence similarity 184, member A
ACY3	2.00424	0.88435	0.467793	NM_080658.1	ACY3	hsa:91703	aspartoacylase (aminocyclase) 3
FAM213B	1.46689	0.787241	0.566245	NR_036637.1	FAM213B	hsa:127281	family with sequence similarity 213, member B
KRTAP20-2	1.93465	0.401714	0.246585	NM_181616.1	KRTAP20-2	hsa:337976	keratin associated protein 20-2
LOC107985556	1.77198	0.681767	0.417615
ASB16	1.85053	0.594965	0.356295	NM_080863.4	ASB16	hsa:92591	ankyrin repeat and SOCS box containing 16
CGREF1	1.81937	0.741819	0.438591	NM_006569.5	CGREF1	hsa:10669	cell growth regulator with EF-hand domain 1
CNTN1	1.80259	0.422731	0.274747	NM_175038.2	CNTN1	hsa:1272	contactin 1
SLCO1B3	1.12266	0.63336	0.599806	NM_019844.3	SLCO1B3	hsa:28234	solute carrier organic anion transporter family, member 1B3
P3H3	1.55308	0.446516	0.330606	NM_014262.4	P3H3	hsa:10536	leprecan-like 2
EMID1	1.68166	0.965825	0.598221	NM_133455.3	EMID1	hsa:129080	EMI domain containing 1
C9orf129	1.49374	0.96495	0.66821	NM_001098808.1	C9orf129	hsa:445577	chromosome 9 open reading frame 129
PCDHB13	1.60383	0.726595	0.485139	NM_018933.3	PCDHB13	hsa:56123	protocadherin beta 13
LOC107985388	1.44184	0.793723	0.579647
TTLL1	1.53061	0.762765	0.529106	NR_027779.1	TTLL1	hsa:25809	tubulin tyrosine ligase-like family, member 1
HELB	1.18673	0.721646	0.638552	NM_033647.3	HELB	hsa:92797	helicase (DNA) B
MNS1	1.38859	0.747034	0.569019	NM_018365.2	MNS1	hsa:55329	meiosis-specific nuclear structural 1
SLC17A1	1.53839	0.700301	0.488466	NM_005074.3	SLC17A1	hsa:6568	solute carrier family 17 (organic anion transporter), member 1
WIF1	1.16856	0.568139	0.52669	NM_007191.4	WIF1	hsa:11197	WNT inhibitory factor 1
PCDHGC3	1.43256	0.589306	0.449775	NM_032403.2	PCDHGC3	hsa:5098	protocadherin gamma subfamily C, 3
BTN3A1	1.32531	0.455487	0.389731	NM_194441.2	BTN3A1	hsa:11119	butyrophilin, subfamily 3, member A1
NAV3	0.980356	0.483943	0.540509	NM_014903.5	NAV3	hsa:89795	neuron navigator 3
HMGCS2	1.50159	0.548325	0.404802	NM_005518.3	HMGCS2	hsa:3158	3-hydroxy-3-methylglutaryl-CoA synthase 2 (mitochondrial)
LOC100506127	1.45018	0.696026	0.513507	NR_130990.1	LOC100506127	hsa:100506127	putative uncharacterized protein FLJ37770-like
LOC107987269	1.53839	0.593237	0.42312
IFITM2	1.39931	0.762707	0.575404	NM_006435.2	IFITM2	hsa:10581	interferon induced transmembrane protein 2
PPARGC1B	1.16866	0.525769	0.493253	NM_133263.3	PPARGC1B	hsa:133522	peroxisome proliferator-activated receptor gamma, coactivator 1 beta
LOC102723899	1.2948	0.806562	0.649961	XR_426220.1	LOC102723899	hsa:102723899	pituitary tumor-transforming gene 1 protein-interacting protein-like
PDK3	1.4888	0.560181	0.415523	NM_005391.4	PDK3	hsa:5165	pyruvate dehydrogenase kinase, isozyme 3
SPATA24	1.04616	0.651681	0.655825	NM_194296.1	SPATA24	hsa:202051	spermatogenesis associated 24
CHAD	1.22009	0.526171	0.47434	NM_001267.2	CHAD	hsa:1101	chondroadherin
ROR1	1.01496	0.484881	0.524575	NM_005012.3	ROR1	hsa:4919	receptor tyrosine kinase-like orphan receptor 1
TMEM110-MUSTN1	1.22523	0.654197	0.569105	NM_001198974.2	TMEM110-MUSTN1	hsa:100526772	TMEM110-MUSTN1 readthrough
ZBTB42	1.28178	0.678142	0.563143	NM_001137601	ZBTB42	hsa:100128927	zinc finger and BTB domain containing 42
ARHGAP33	1.13852	0.664325	0.617129	NM_052948.3	ARHGAP33	hsa:115703	Rho GTPase activating protein 33
TAP2	0.9353	0.359079	0.443426	NM_018833.2	TAP2	hsa:6891	transporter 2, ATP-binding cassette, sub-family B (MDR/TAP)
PCDHB16	1.00019	0.631823	0.665176	NM_020957.3	PCDHB16	hsa:57717	protocadherin beta 16
DTWD2	1.11309	0.671358	0.635865	NM_173666	DTWD2	hsa:285605	DTW domain containing 2
ZG16	1.20126	0.660261	0.58425	NM_152338.3	ZG16	hsa:653808	zymogen granule protein 16
PCDHB14	0.869933	0.40141	0.516954	NM_018934.3	PCDHB14	hsa:56122	protocadherin beta 14
C4BPA	0.75268	0.435374	0.627872	NM_000715.3	C4BPA	hsa:722	complement component 4 binding protein, alpha
EGF	0.996853	0.4884	0.536444	NM_001963.4	EGF	hsa:1950	epidermal growth factor
KCNJ3	1.27956	0.335609	0.315759	NM_002239.3	KCNJ3	hsa:3760	potassium inwardly-rectifying channel, subfamily J, member 3
ACSM2B	1.07693	0.379176	0.40714	NM_182617.3	ACSM2B	hsa:348158	acyl-CoA synthetase medium-chain family member 2B
GUCY2C	0.813821	0.475912	0.630225	NM_004963.3	GUCY2C	hsa:2984	guanylate cyclase 2C (heat stable enterotoxin receptor)
FOLH1	0.978102	0.46158	0.520897	NM_004476.1	FOLH1	hsa:2346	folate hydrolase (prostate-specific membrane antigen) 1
NEU4	1.13376	0.627778	0.589885	NM_080741.3	NEU4	hsa:129807	sialidase 4
HBA2	0.316579	0	0.240051	NM_000517.4	HBA2	hsa:3040	hemoglobin, alpha 2
PCDHGB1	1.04319	0.502537	0.527065	NM_032095.1	PCDHGB1	hsa:56104	protocadherin gamma subfamily B, 1
VAX2	1.07107	0.428913	0.451649	NM_012476.2	VAX2	hsa:25806	ventral anterior homeobox 2
EPO	1.24807	0.657845	0.562172	NM_000799.2	EPO	hsa:2056	erythropoietin
LOC107987205	0.909207	0.566369	0.66029
TAS2R4	1.20593	0.441886	0.414942	NM_016944.1	TAS2R4	hsa:50832	taste receptor, type 2, member 4
TNFRSF13C	0.820258	0.34064	0.478822	NM_052945.3	TNFRSF13C	hsa:115650	tumor necrosis factor receptor superfamily, member 13C
SYT2	1.15708	0.407025	0.403337	NM_177402.4	SYT2	hsa:127833	synaptotagmin II
PPFIA2	0.880267	0.525079	0.637661	NM_003625.4	PPFIA2	hsa:8499	protein tyrosine phosphatase, receptor type, f polypeptide (PTPRF), interacting protein (liprin), alpha 2
CSF3R	1.04271	0.159535	0.227121	NM_172313.2	CSF3R	hsa:1441	colony stimulating factor 3 receptor (granulocyte)
TRIM45	0.80048	0.485854	0.650602	NM_025188.3	TRIM45	hsa:80263	tripartite motif containing 45
ENTPD2	1.1851	0.189289	0.225111	NM_203468.2	ENTPD2	hsa:954	ectonucleoside triphosphate diphosphohydrolase 2
RAB3A	0.97828	0.52991	0.58418	NM_002866.4	RAB3A	hsa:5864	RAB3A, member RAS oncogene family
LRRC31	0.702127	0.312409	0.514145	NM_024727.3	LRRC31	hsa:79782	leucine rich repeat containing 31
EBLN2	0.950616	0.236866	0.320636	NM_018029	EBLN2	hsa:55096	endogenous Bornavirus-like nucleoprotein 2
LY75	0.653907	0.309805	0.543575	NM_002349.3	LY75	hsa:4065	lymphocyte antigen 75
VCX	0.726243	0.246761	0.419684	NM_013452.2	VCX	hsa:26609	variable charge, X-linked
LOC101929479	0.601351	0.249731	0.498654	XR_916628.1	LOC101929479	hsa:101929479	golgin subfamily A member 2-like protein 3-like
DLK1	0.954107	0.45849	0.529822	NM_003836.5	DLK1	hsa:8788	delta-like 1 homolog (Drosophila)
OR2A7	0.752709	0.170503	0.317227	NM_001005328.1	OR2A7	hsa:401427	olfactory receptor, family 2, subfamily A, member 7
DTNB	0.893783	0.494898	0.59862	NM_183361.2	DTNB	hsa:1838	dystrobrevin, beta
ENHO	0.592239	0.295137	0.57081	NM_198573.2	ENHO	hsa:375704	energy homeostasis associated
NPDC1	0.793864	0.364382	0.519522	NM_015392.3	NPDC1	hsa:56654	neural proliferation, differentiation and control, 1
POU6F1	0.632709	0.362851	0.631698	NR_026893.1	POU6F1	hsa:5463	POU class 6 homeobox 1
PCDHGA7	0.696571	0.400534	0.628361	NM_032087.2	PCDHGA7	hsa:56108	protocadherin gamma subfamily A, 7
TENM1	0.603588	0.346658	0.634829	NM_014253.3	TENM1	hsa:10178	teneurin transmembrane protein 1
CLYBL	0.783932	0.260443	0.407773	NR_104592.1	CLYBL	hsa:171425	citrate lyase beta like
C1orf158	0.85287	0	0.104946	NM_152290.3	C1orf158	hsa:93190	chromosome 1 open reading frame 158
FAR2	0.576049	0.244314	0.509303	NM_018099.4	FAR2	hsa:55711	fatty acyl CoA reductase 2
CDR1	0.638925	0.244925	0.466793	NM_004065.2	CDR1	hsa:1038	cerebellar degeneration-related protein 1, 34kDa
TMPRSS12	0.566528	0.325759	0.638771	NM_182559.2	TMPRSS12	hsa:283471	transmembrane (C-terminal) protease, serine 12
SCTR	0.780959	0.451731	0.626285	NM_002980.2	SCTR	hsa:6344	secretin receptor
NRIP2	0.533616	0.308661	0.644965	NM_031474.2	NRIP2	hsa:83714	nuclear receptor interacting protein 2
GPC2	0.739213	0.429777	0.631278	NM_152742	GPC2	hsa:221914	glypican 2
ZFHX4	0.535154	0.284924	0.606033	NM_024721.4	ZFHX4	hsa:79776	zinc finger homeobox 4
OOEP	0.84623	0.351426	0.477078	NM_001080507.2	OOEP	hsa:441161	oocyte expressed protein
PCDHGA4	0.668097	0.349587	0.585326	NM_032053.2	PCDHGA4	hsa:56111	protocadherin gamma subfamily A, 4
CRISP3	0.801262	0.142608	0.269187	NM_006061.2	CRISP3	hsa:10321	cysteine-rich secretory protein 3
GP1BB	0.599781	0.332106	0.617488	NM_000407.4	GP1BB	hsa:2812	glycoprotein Ib (platelet), beta polypeptide
RAB26	0.836947	0.358433	0.489283	NM_014353.4	RAB26	hsa:25837	RAB26, member RAS oncogene family
TVP23A	0.612407	0.346804	0.627175	NM_001079512.2	TVP23A	hsa:780776	trans-golgi network vesicle protein 23 homolog A (S. cerevisiae)
SERF1B	0.738462	0.418188	0.618023	NM_022978.2	SERF1B	hsa:728492	small EDRK-rich factor 1B (centromeric)
CXCL10	0.472525	0.261643	0.631663	NM_001565.3	CXCL10	hsa:3627	chemokine (C-X-C motif) ligand 10
DYDC2	0.651463	0.176441	0.36787	NR_070308.1	DYDC2	hsa:84332	DPY30 domain containing 2
LOC107984640	0.61557	0.109558	0.292855
LOC101929839	0.738731	0.389379	0.583475	XR_254054.1	LOC101929839	hsa:101929839	uncharacterized LOC101929839
TMEM82	0.857974	0.503016	0.62947	NM_001013641.2	TMEM82	hsa:388595	transmembrane protein 82
CORO1A	0.428479	0.0762603	0.333524	NM_007074.3	CORO1A	hsa:11151	coronin, actin binding protein, 1A
PCDHGB7	0.509139	0.283771	0.630022	NM_032101.2	PCDHGB7	hsa:56099	protocadherin gamma subfamily B, 7
IGSF6	0.428069	0.228562	0.622195	NM_005849.3	IGSF6	hsa:10261	immunoglobulin superfamily, member 6
CES1	0.628071	0.195621	0.406033	NM_001266.4	CES1	hsa:1066	carboxylesterase 1
PCDHGA12	0.508179	0.233253	0.547953	NM_032094.1	PCDHGA12	hsa:26025	protocadherin gamma subfamily A, 12
LRP1B	0.438506	0.199687	0.556516	NM_018557.2	LRP1B	hsa:53353	low density lipoprotein receptor-related protein 1B
RNF144A	0.528714	0.140748	0.382921	NM_014746.4	RNF144A	hsa:9781	ring finger protein 144A
BTN3A3	0.425339	0.185468	0.543398	NM_197974.2	BTN3A3	hsa:10384	butyrophilin, subfamily 3, member A3
FAM157A	0.391241	0.177247	0.56438	NM_001145248.1	FAM157A	hsa:728262	family with sequence similarity 157, member A
IFITM1	0.445212	0.110934	0.386884	NM_003641.3	IFITM1	hsa:8519	interferon induced transmembrane protein 1
LOC105374811	0.490522	0.235046	0.567371	XR_940257.1	LOC105374811		uncharacterized LOC105374811
C14orf159	0.440806	0.228825	0.608027	NM_024952.7	C14orf159	hsa:80017	chromosome 14 open reading frame 159
ZDHHC1	0.25423	0.118775	0.617607	NM_013304.2	ZDHHC1	hsa:29800	zinc finger, DHHC-type containing 1
CRLF1	0.506158	0	0.164974	NM_004750.4	CRLF1	hsa:9244	cytokine receptor-like factor 1
C9orf106	0.530135	0.283059	0.607899	NM_001012715.3	C9orf106	hsa:414318	chromosome 9 open reading frame 106
PAGE1	0.0910747	0	0.523355	NM_003785.3	PAGE1	hsa:8712	P antigen family, member 1 (prostate associated)
ACPT	0.236984	0.0590493	0.471979	NM_080791.1	ACPT	hsa:93650	acid phosphatase, testicular
PLPPR5	0.441281	0.124142	0.414095
ERAP2	0.301728	0.0974577	0.491521	NM_022350.3	ERAP2	hsa:64167	endoplasmic reticulum aminopeptidase 2
CARD17	0.582749	0.0806688	0.26462	NM_001007232.1	CARD17	hsa:440068	caspase recruitment domain family, member 17
HEPH	0.380104	0.210468	0.646669	NM_138737.4	HEPH	hsa:9843	hephaestin
FBP1	0.320017	0.0996735	0.475394	NM_001127628.1	FBP1	hsa:2203	fructose-1,6-bisphosphatase 1
LOC102723360	0.324549	0.13478	0.553011	XP_011544411.1	LOC102723360	hsa:102723360	uncharacterized LOC102723360
IFIT1	0.511965	0.241342	0.557781	NM_001548.4	IFIT1	hsa:3434	interferon-induced protein with tetratricopeptide repeats 1
TFF1	0.389289	0.161666	0.534787	NM_003225.2	TFF1	hsa:7031	trefoil factor 1
RFPL1	0.236603	0.065505	0.491692	NM_021026.2	RFPL1	hsa:5988	ret finger protein-like 1
HMCN2	0.378566	0.141998	0.505674	NM_144655.1	HMCN2	hsa:256158	hemicentin 2

## Sheet: B, Huh7-siYBX1-RNA-seq, FC<0.67
GeneID	FPKM_H7-siNC	FPKM_H7-siYBX1	FC_siYBX1 vs siNC	AccID	Symbol	KeggID	Description
FTL	10760.1	6985.1	0.649171	NM_000146.3	FTL	hsa:2512	ferritin, light polypeptide
RBP4	800.519	508.012	0.634649	NM_006744.3	RBP4	hsa:5950	retinol binding protein 4, plasma
FGG	783.119	364.188	0.465116	NM_021870.2	FGG	hsa:2266	fibrinogen gamma chain
FGB	766.469	301.876	0.393933	NM_005141.4	FGB	hsa:2244	fibrinogen beta chain
TUBB4B	646.357	384.885	0.595532	NM_006088.5	TUBB4B	hsa:10383	tubulin, beta 4B class IVb
FGA	638.488	277.37	0.434505	NM_021871.2	FGA	hsa:2243	fibrinogen alpha chain
SERPINA1	541.209	348.195	0.643431	NM_001127707.1	SERPINA1	hsa:5265	serpin peptidase inhibitor, clade A (alpha-1 antiproteinase, antitrypsin), member 1
TF	339.539	161.711	0.476421	NM_001063.3	TF	hsa:7018	transferrin
APOA1	344.629	202.878	0.588805	NM_000039.1	APOA1	hsa:335	apolipoprotein A-I
PTMA	212.461	71.4848	0.336773	NM_002823.4	PTMA	hsa:5757	prothymosin, alpha
CANX	225.525	143.149	0.634899	NM_001746.3	CANX	hsa:821	calnexin
AHSG	284.971	157.265	0.552022	NM_001622.2	AHSG	hsa:197	alpha-2-HS-glycoprotein
TGFBI	226.678	128.311	0.566242	NM_000358.2	TGFBI	hsa:7045	transforming growth factor, beta-induced, 68kDa
FASN	217.717	134.242	0.616764	NM_004104.4	FASN	hsa:2194	fatty acid synthase
HMGCS1	211.582	131.532	0.62184	NM_002130.7	HMGCS1	hsa:3157	3-hydroxy-3-methylglutaryl-CoA synthase 1 (soluble)
DHCR7	195.541	122.976	0.629094	NM_001360.2	DHCR7	hsa:1717	7-dehydrocholesterol reductase
TXNRD1	217.601	71.0264	0.326717	NM_182743.2	TXNRD1	hsa:7296	thioredoxin reductase 1
HSPA9	173.674	106.297	0.612276	NM_004134.6	HSPA9	hsa:3313	heat shock 70kDa protein 9 (mortalin)
PON2	188.328	116.084	0.616599	NM_001018161.1	PON2	hsa:5445	paraoxonase 2
G6PD	204.001	123.142	0.603831	NM_001042351.2	G6PD	hsa:2539	glucose-6-phosphate dehydrogenase
TFRC	127.592	70.6463	0.554039	NM_003234	TFRC	hsa:7037	transferrin receptor
RPS24	162.99	57.5646	0.353576	NM_033022.3	RPS24	hsa:6229	ribosomal protein S24
KDELR2	157.785	84.9279	0.538543	NM_006854.3	KDELR2	hsa:11014	KDEL (Lys-Asp-Glu-Leu) endoplasmic reticulum protein retention receptor 2
PDIA4	143.086	87.9531	0.614954	NM_004911.4	PDIA4	hsa:9601	protein disulfide isomerase family A, member 4
MAN1A1	148.793	32.5894	0.21955	NM_005907.3	MAN1A1	hsa:4121	mannosidase, alpha, class 1A, member 1
ID2	166.973	97.4689	0.583991	NM_002166.4	ID2	hsa:3398	inhibitor of DNA binding 2, dominant negative helix-loop-helix protein
IGF2	166.004	82.5734	0.49772	NM_001291862.2	IGF2	hsa:3481	insulin-like growth factor 2
VDAC1	139.291	40.2579	0.28953	NR_036624.1	VDAC1	hsa:7416	voltage-dependent anion channel 1
GDI2	121.948	67.7547	0.555969	NM_001494.3	GDI2	hsa:2665	GDP dissociation inhibitor 2
YBX1	280.002	27.3141	0.0978717	NR_132737.1	YBX1	hsa:4904	Y box binding protein 1
ACSL4	180.381	55.4985	0.308057	NM_022977.2	ACSL4	hsa:2182	acyl-CoA synthetase long-chain family member 4
INS-IGF2	147.399	74.0529	0.502734	NR_003512.3	INS-IGF2	hsa:723961	INS-IGF2 readthrough
PSAT1	158.358	16.7973	0.106636	NM_058179.3	PSAT1	hsa:29968	phosphoserine aminotransferase 1
NID1	112.736	50.5341	0.448741	NM_002508.2	NID1	hsa:4811	nidogen 1
SCARB1	100.992	58.5728	0.580392	NM_005505.4	SCARB1	hsa:949	scavenger receptor class B, member 1
SERPING1	111.302	74.0582	0.665682	NM_001032295.1	SERPING1	hsa:710	serpin peptidase inhibitor, clade G (C1 inhibitor), member 1
STT3B	110.605	56.7555	0.513576	NM_178862.2	STT3B	hsa:201595	STT3B, subunit of the oligosaccharyltransferase complex (catalytic)
ARHGDIA	96.0954	62.0924	0.646521	NR_125441.1	ARHGDIA	hsa:396	Rho GDP dissociation inhibitor (GDI) alpha
MVD	95.1175	62.7334	0.659893	NM_002461	MVD	hsa:4597	mevalonate (diphospho) decarboxylase
SLC17A9	111.47	57.7633	0.518629	NM_022082.3	SLC17A9	hsa:63910	solute carrier family 17 (vesicular nucleotide transporter), member 9
MSMO1	95.3209	62.7795	0.65897	NM_006745.4	MSMO1	hsa:6307	methylsterol monooxygenase 1
ATP5G1	84.3202	56.3479	0.668654	NM_005175.2	ATP5G1	hsa:516	ATP synthase, H+ transporting, mitochondrial Fo complex, subunit C1 (subunit 9)
H2AFX	102.358	48.665	0.475949	NM_002105.2	H2AFX	hsa:3014	H2A histone family, member X
STAU1	104.55	56.6272	0.542064	NM_017454.2	STAU1	hsa:6780	staufen double-stranded RNA binding protein 1
TRAM1	93.4713	54.7674	0.586369	NM_014294.5	TRAM1	hsa:23471	translocation associated membrane protein 1
HACD2	85.5378	44.4277	0.519954	NM_198402.3	HACD2	hsa:201562	protein tyrosine phosphatase-like (proline instead of catalytic arginine), member b
HYOU1	86.9091	54.4931	0.627441	NM_006389.4	HYOU1	hsa:10525	hypoxia up-regulated 1
C3	96.2477	50.0073	0.520067	NM_000064	C3	hsa:718	complement component 3
CHST13	89.0311	58.986	0.662911	NM_152889.2	CHST13	hsa:166012	carbohydrate (chondroitin 4) sulfotransferase 13
KARS	82.3354	27.7684	0.338063	NM_005548.2	KARS	hsa:3735	lysyl-tRNA synthetase
PCSK9	74.542	45.7546	0.614327	NR_110451.1	PCSK9	hsa:255738	proprotein convertase subtilisin/kexin type 9
CHMP4B	87.6597	37.742	0.4312	NM_176812.4	CHMP4B	hsa:128866	charged multivesicular body protein 4B
SLC7A5	86.5229	56.1996	0.649939	NM_003486.5	SLC7A5	hsa:8140	solute carrier family 7 (amino acid transporter light chain, L system), member 5
AGPAT2	91.8978	50.8912	0.554265	NM_006412.3	AGPAT2	hsa:10555	1-acylglycerol-3-phosphate O-acyltransferase 2
BZW1	69.445	45.6049	0.657199	NM_014670.3	BZW1	hsa:9689	basic leucine zipper and W2 domains 1
ANGPTL3	77.7391	47.8967	0.616614	NM_014495.3	ANGPTL3	hsa:27329	angiopoietin-like 3
SERPINF2	95.3383	54.0594	0.567481	NM_001165921.1	SERPINF2	hsa:5345	serpin peptidase inhibitor, clade F (alpha-2 antiplasmin, pigment epithelium derived factor), member 2
DDX21	70.3389	46.8144	0.66603	NM_004728.3	DDX21	hsa:9188	DEAD (Asp-Glu-Ala-Asp) box helicase 21
CCND1	99.0641	50.3171	0.508421	NM_053056.2	CCND1	hsa:595	cyclin D1
IDI1	80.1568	48.8128	0.609454	NM_004508.2	IDI1	hsa:3422	isopentenyl-diphosphate delta isomerase 1
CALU	72.2763	28.0668	0.389171	NR_074086.1	CALU	hsa:813	calumenin
FABP5	61.4681	39.3319	0.64046	NM_001444.2	FABP5	hsa:2171	fatty acid binding protein 5 (psoriasis-associated)
SQLE	71.6371	43.7864	0.611767	NM_003129.3	SQLE	hsa:6713	squalene epoxidase
TMEM109	64.9122	34.0011	0.524534	NM_024092.2	TMEM109	hsa:79073	transmembrane protein 109
UNG	60.0982	29.7689	0.496177	NM_080911.2	UNG	hsa:7374	uracil-DNA glycosylase
CCL20	67.3622	33.1224	0.49246	NM_004591.2	CCL20	hsa:6364	chemokine (C-C motif) ligand 20
SBDS	46.6405	30.2027	0.648317	NM_016038.2	SBDS	hsa:51119	Shwachman-Bodian-Diamond syndrome
SLC29A4	64.352	24.3192	0.378874	NM_153247.2	SLC29A4	hsa:222962	solute carrier family 29 (equilibrative nucleoside transporter), member 4
REEP6	84.1629	32.5838	0.387879	NM_138393.1	REEP6	hsa:92840	receptor accessory protein 6
EPAS1	60.1543	22.24	0.370761	NM_001430.4	EPAS1	hsa:2034	endothelial PAS domain protein 1
SLC43A1	58.7959	33.7837	0.575316	NM_003627.5	SLC43A1	hsa:8501	solute carrier family 43 (amino acid system L transporter), member 1
RNF4	49.4748	28.3141	0.573157	NM_002938.4	RNF4	hsa:6047	ring finger protein 4
ORM1	68.4261	28.6488	0.419531	NM_000607.2	ORM1	hsa:5004	orosomucoid 1
AKIRIN1	44.1804	20.6725	0.469113	NM_024595.2	AKIRIN1	hsa:79647	akirin 1
CTDNEP1	54.3664	32.5637	0.599703	NM_015343.4	CTDNEP1	hsa:23399	CTD nuclear envelope phosphatase 1
CCNG1	50.3845	31.734	0.63057	NM_199246.1	CCNG1	hsa:900	cyclin G1
MRPL18	56.7292	32.1418	0.567345	NM_014161.3	MRPL18	hsa:29074	mitochondrial ribosomal protein L18
DDC	57.0028	36.4188	0.639527	NM_001242890.1	DDC	hsa:1644	dopa decarboxylase (aromatic L-amino acid decarboxylase)
FABP1	68.2495	33.8967	0.497395	NM_001443.2	FABP1	hsa:2168	fatty acid binding protein 1, liver
PLOD2	54.5767	33.0715	0.606684	NM_182943.2	PLOD2	hsa:5352	procollagen-lysine, 2-oxoglutarate 5-dioxygenase 2
UBE2K	46.9071	26.7727	0.571674	NM_005339.4	UBE2K	hsa:3093	ubiquitin-conjugating enzyme E2K
HSD17B12	52.0077	17.4882	0.337536	NM_016142.2	HSD17B12	hsa:51144	hydroxysteroid (17-beta) dehydrogenase 12
MSRB1	54.0872	34.9563	0.646948	NM_016332.2	MSRB1	hsa:51734	methionine sulfoxide reductase B1
NMB	37.2328	22.443	0.60384	NM_205858.1	NMB	hsa:4828	neuromedin B
MYCN	45.2501	27.1238	0.600304	NM_005378.5	MYCN	hsa:4613	v-myc avian myelocytomatosis viral oncogene neuroblastoma derived homolog
ADD3	50.229	28.9745	0.57769	NM_019903.3	ADD3	hsa:120	adducin 3 (gamma)
SDHD	38.3701	23.1899	0.605401	NR_077060.1	SDHD	hsa:6392	succinate dehydrogenase complex, subunit D, integral membrane protein
GCHFR	43.7136	23.3078	0.534258	NM_005258.2	GCHFR	hsa:2644	GTP cyclohydrolase I feedback regulator
RUVBL1	43.8077	23.9642	0.548064	NM_003707.2	RUVBL1	hsa:8607	RuvB-like AAA ATPase 1
SEPHS1	35.9191	23.604	0.658094	NM_012247.4	SEPHS1	hsa:22929	selenophosphate synthetase 1
PCOLCE2	43.0218	28.3551	0.659876	NM_013363.3	PCOLCE2	hsa:26577	procollagen C-endopeptidase enhancer 2
MRPS6	35.2494	15.857	0.451407	NM_032476.3	MRPS6	hsa:64968	mitochondrial ribosomal protein S6
TACC1	50.1691	24.3634	0.486648	NM_006283.2	TACC1	hsa:6867	transforming, acidic coiled-coil containing protein 1
TMEM245	36.1938	16.6534	0.461607	NM_032012.3	TMEM245	hsa:23731	transmembrane protein 245
RAB8B	36.1248	22.3158	0.618796	NM_016530.2	RAB8B	hsa:51762	RAB8B, member RAS oncogene family
HCCS	35.085	22.2648	0.635635	NM_005333.4	HCCS	hsa:3052	holocytochrome c synthase
PYGL	39.2278	24.6096	0.628299	NM_002863.4	PYGL	hsa:5836	phosphorylase, glycogen, liver
SERPIND1	48.0073	27.6772	0.5774	NM_000185.3	SERPIND1	hsa:3053	serpin peptidase inhibitor, clade D (heparin cofactor), member 1
TM9SF1	32.9685	20.44	0.621134	NM_006405.6	TM9SF1	hsa:10548	transmembrane 9 superfamily member 1
ITGB5	28.1905	17.1328	0.609139	NM_002213	ITGB5	hsa:3693	integrin, beta 5
MTHFD2	41.1242	10.8668	0.266028	NR_027405.1	MTHFD2	hsa:10797	methylenetetrahydrofolate dehydrogenase (NADP+ dependent) 2, methenyltetrahydrofolate cyclohydrolase
MVK	33.8713	22.2403	0.657624	NM_001301182.1	MVK	hsa:4598	mevalonate kinase
ANPEP	43.216	20.8773	0.484285	NM_001150.2	ANPEP	hsa:290	alanyl (membrane) aminopeptidase
GOLGA7	37.5891	21.163	0.564169	NM_016099.2	GOLGA7	hsa:51125	golgin A7
SLC31A1	35.0826	15.0919	0.431801	NM_001859.3	SLC31A1	hsa:1317	solute carrier family 31 (copper transporter), member 1
PYCR1	37.5645	17.4338	0.465527	NM_153824.2	PYCR1	hsa:5831	pyrroline-5-carboxylate reductase 1
UBE2J1	33.7865	19.2202	0.570144	NM_016021.2	UBE2J1	hsa:51465	ubiquitin-conjugating enzyme E2, J1
ARPP19	33.0884	21.3013	0.644843	NM_006628	ARPP19	hsa:10776	cAMP-regulated phosphoprotein, 19kDa
SYNGR2	30.3656	17.9222	0.591561	NM_004710.3	SYNGR2	hsa:9144	synaptogyrin 2
NPLOC4	29.9356	17.7542	0.594433	NR_130139.1	NPLOC4	hsa:55666	nuclear protein localization 4 homolog (S. cerevisiae)
C14orf1	34.409	21.7318	0.63264	NM_007176.3	C14orf1	hsa:11161	chromosome 14 open reading frame 1
AK4	36.0253	11.4711	0.320304	NM_203464.2	AK4	hsa:205	adenylate kinase 4
PAK4	32.5753	20.813	0.640026	NM_005884.3	PAK4	hsa:10298	p21 protein (Cdc42/Rac)-activated kinase 4
TFPI	34.5597	19.5582	0.567177	NM_006287.4	TFPI	hsa:7035	tissue factor pathway inhibitor (lipoprotein-associated coagulation inhibitor)
SCAF11	27.8956	17.7904	0.639042	NM_004719.2	SCAF11	hsa:9169	SR-related CTD-associated factor 11
WDFY1	27.6288	13.0196	0.47314	NM_020830	WDFY1	hsa:57590	WD repeat and FYVE domain containing 1
RNF128	29.5357	15.7527	0.534917	NM_194463.1	RNF128	hsa:79589	ring finger protein 128, E3 ubiquitin protein ligase
PDIA5	29.4723	19.7031	0.669649	NR_028444.1	PDIA5	hsa:10954	protein disulfide isomerase family A, member 5
PAQR9	40.9228	15.1813	0.372508	NM_198504.2	PAQR9	hsa:344838	progestin and adipoQ receptor family member IX
ASGR1	35.8142	22.8637	0.639403	NM_001671.4	ASGR1	hsa:432	asialoglycoprotein receptor 1
PAK2	32.1155	14.0518	0.439286	NM_002577.4	PAK2	hsa:5062	p21 protein (Cdc42/Rac)-activated kinase 2
NGLY1	29.7852	16.5025	0.555543	NM_025105.1	NGLY1	hsa:55768	N-glycanase 1
NUP50	31.3348	18.8857	0.603973	NM_153645.2	NUP50	hsa:10762	nucleoporin 50kDa
C5	31.4253	15.3028	0.488587	NM_001735.2	C5	hsa:727	complement component 5
TMEM248	24.6051	15.2781	0.622468	NM_017994.4	TMEM248	hsa:55069	transmembrane protein 248
ZDHHC4	27.5102	17.9212	0.6527	NM_018106.3	ZDHHC4	hsa:55146	zinc finger, DHHC-type containing 4
ORMDL1	23.9462	15.8887	0.664918	NM_016467.4	ORMDL1	hsa:94101	ORMDL sphingolipid biosynthesis regulator 1
SLC7A2	22.5239	13.8806	0.617959	NM_003046.5	SLC7A2	hsa:6542	solute carrier family 7 (cationic amino acid transporter, y+ system), member 2
CLDND1	27.1867	17.9828	0.662695	NM_019895.2	CLDND1	hsa:56650	claudin domain containing 1
TFAM	24.6697	16.1939	0.657815	NR_073073.1	TFAM	hsa:7019	transcription factor A, mitochondrial
HERPUD1	28.0732	18.0408	0.643904	NM_014685.3	HERPUD1	hsa:9709	homocysteine-inducible, endoplasmic reticulum stress-inducible, ubiquitin-like domain member 1
CLGN	27.7338	14.5287	0.525571	NM_004362.2	CLGN	hsa:1047	calmegin
SFT2D1	26.8727	14.363	0.536206	NR_130112.1	SFT2D1	hsa:113402	SFT2 domain containing 1
SNRNP27	28.2056	16.1153	0.572867	NR_037862.1	SNRNP27	hsa:11017	small nuclear ribonucleoprotein 27kDa (U4/U6.U5)
MAN2A2	24.3656	14.3192	0.589366	NM_006122.2	MAN2A2	hsa:4122	mannosidase, alpha, class 2A, member 2
GNPNAT1	28.0355	18.7477	0.669889	NM_198066.3	GNPNAT1	hsa:64841	glucosamine-phosphate N-acetyltransferase 1
SEMA4G	30.4315	20.0441	0.659783	NM_017893.3	SEMA4G	hsa:57715	sema domain, immunoglobulin domain (Ig), transmembrane domain (TM) and short cytoplasmic domain, (semaphorin) 4G
ONECUT1	29.4146	17.6519	0.601462	NR_073510.1	ONECUT1	hsa:3175	one cut homeobox 1
KLHL5	30.8631	15.7355	0.511433	NM_199039.3	KLHL5	hsa:51088	kelch-like family member 5
RASSF3	25.1021	11.6752	0.467231	NR_040718.1	RASSF3	hsa:283349	Ras association (RalGDS/AF-6) domain family member 3
PLAGL2	24.7015	10.8211	0.440342	NM_002657.3	PLAGL2	hsa:5326	pleiomorphic adenoma gene-like 2
ABHD4	23.2604	13.8505	0.597184	NM_022060.2	ABHD4	hsa:63874	abhydrolase domain containing 4
MARC1	26.9146	15.3414	0.571595	NM_022746.3	MARC1	hsa:64757	mitochondrial amidoxime reducing component 1
MPC1	32.5482	12.6298	0.389907	NR_073093.1	MPC1	hsa:51660	mitochondrial pyruvate carrier 1
PPAT	23.6718	10.5441	0.447761	NM_002703.4	PPAT	hsa:5471	phosphoribosyl pyrophosphate amidotransferase
C11orf58	25.5861	6.54712	0.258783	NM_014267.5	C11orf58	hsa:10944	chromosome 11 open reading frame 58
NDRG1	28.4727	14.2353	0.501713	NM_006096.3	NDRG1	hsa:10397	N-myc downstream regulated 1
FCGRT	23.6392	14.5201	0.615863	NM_004107.4	FCGRT	hsa:2217	Fc fragment of IgG, receptor, transporter, alpha
NUS1	19.7894	12.562	0.636622	NM_138459.3	NUS1	hsa:116150	nuclear undecaprenyl pyrophosphate synthase 1 homolog (S. cerevisiae)
GLYCTK	23.9883	15.5108	0.648064	NR_026699.1	GLYCTK	hsa:132158	glycerate kinase
F10	25.4169	14.4881	0.571705	NM_001312675.1	F10	hsa:2159	coagulation factor X
FGFR1OP	21.1953	12.7905	0.605321	NM_194429.2	FGFR1OP	hsa:11116	FGFR1 oncogene partner
USP19	21.4656	10.7716	0.504116	NM_006677.2	USP19	hsa:10869	ubiquitin specific peptidase 19
UQCRQ	22.8303	5.51451	0.244852	NM_014402.4	UQCRQ	hsa:27089	ubiquinol-cytochrome c reductase, complex III subunit VII, 9.5kDa
RHOU	22.7453	12.7975	0.564559	NR_037962.1	RHOU	hsa:58480	ras homolog family member U
NDFIP1	23.2558	11.1905	0.483413	NM_030571.3	NDFIP1	hsa:80762	Nedd4 family interacting protein 1
GSN	23.5641	11.9863	0.510745	NM_198252.2	GSN	hsa:2934	gelsolin
CBFB	22.1529	10.0667	0.456873	NM_022845.2	CBFB	hsa:865	core-binding factor, beta subunit
AFMID	25.545	11.1911	0.440286	NR_027083.1	AFMID	hsa:125061	arylformamidase
SUN2	22.2714	14.2909	0.643274	NM_015374.2	SUN2	hsa:25777	Sad1 and UNC84 domain containing 2
TMEM176A	31.6083	9.44084	0.300894	NM_018487.2	TMEM176A	hsa:55365	transmembrane protein 176A
PPP2R1B	24.4852	11.1211	0.456415	NM_181700.1	PPP2R1B	hsa:5519	protein phosphatase 2, regulatory subunit A, beta
STK40	18.8101	7.25067	0.388716	NM_032017.2	STK40	hsa:83931	serine/threonine kinase 40
PHKA2	21.3928	13.9365	0.653077	NM_000292.2	PHKA2	hsa:5256	phosphorylase kinase, alpha 2 (liver)
MBNL1	21.4974	11.5628	0.540006	NM_207297.1	MBNL1	hsa:4154	muscleblind-like splicing regulator 1
SLC35D1	22.0584	10.8851	0.495754	NM_015139.2	SLC35D1	hsa:23169	solute carrier family 35 (UDP-GlcA/UDP-GalNAc transporter), member D1
TMEM179B	19.9072	11.8535	0.597461	NM_199337.2	TMEM179B	hsa:374395	transmembrane protein 179B
SLC38A3	30.9425	12.8009	0.415587	NM_006841.5	SLC38A3	hsa:10991	solute carrier family 38, member 3
TPD52	22.2725	10.0501	0.453688	NR_105033.1	TPD52	hsa:7163	tumor protein D52
ITPKA	23.1809	11.9112	0.515924	NM_002220.2	ITPKA	hsa:3706	inositol-trisphosphate 3-kinase A
SMCHD1	19.165	11.9721	0.626634	NM_015295.2	SMCHD1	hsa:23347	structural maintenance of chromosomes flexible hinge domain containing 1
SLC22A18	23.1894	13.484	0.58327	NM_183233.2	SLC22A18	hsa:5002	solute carrier family 22, member 18
DNAJB2	19.2844	11.9423	0.621234	NM_006736.5	DNAJB2	hsa:3300	DnaJ (Hsp40) homolog, subfamily B, member 2
TRIP13	23.674	15.7833	0.668097	NM_004237.3	TRIP13	hsa:9319	thyroid hormone receptor interactor 13
CHPF	18.0243	8.97828	0.50089	NM_024536.5	CHPF	hsa:79586	chondroitin polymerizing factor
P4HA1	16.8733	10.9772	0.652623	NM_001142596.1	P4HA1	hsa:5033	prolyl 4-hydroxylase, alpha polypeptide I
DNAJC10	17.2049	10.6472	0.62105	NR_073365.1	DNAJC10	hsa:54431	DnaJ (Hsp40) homolog, subfamily C, member 10
PI4K2B	19.7142	7.32963	0.374965	NM_018323.3	PI4K2B	hsa:55300	phosphatidylinositol 4-kinase type 2 beta
DCTN4	20.5951	9.78478	0.477638	NM_016221.3	DCTN4	hsa:51164	dynactin 4 (p62)
FBXL3	21.5986	11.4715	0.533283	NM_012158.2	FBXL3	hsa:26224	F-box and leucine-rich repeat protein 3
FBXO28	15.4896	9.95838	0.645197	NR_049764.1	FBXO28	hsa:23219	F-box protein 28
USP12	18.0042	11.5696	0.644579	NM_182488.3	USP12	hsa:219333	ubiquitin specific peptidase 12
SLC11A2	15.8802	9.9175	0.626868	NR_033421.1	SLC11A2	hsa:4891	solute carrier family 11 (proton-coupled divalent metal ion transporter), member 2
PIK3C2A	16.6737	9.81483	0.591093	NM_002645.2	PIK3C2A	hsa:5286	phosphatidylinositol-4-phosphate 3-kinase, catalytic subunit type 2 alpha
AMIGO2	17.4922	11.5861	0.664275	NM_181847.4	AMIGO2	hsa:347902	adhesion molecule with Ig-like domain 2
KIF12	19.8466	12.3007	0.621693	NM_138424.1	KIF12	hsa:113220	kinesin family member 12
ITCH	19.1532	11.2682	0.590456	NM_031483.5	ITCH	hsa:83737	itchy E3 ubiquitin protein ligase
DSG2	15.4585	7.49404	0.488097	NM_001943.3	DSG2	hsa:1829	desmoglein 2
LIN7C	18.3317	10.3463	0.566757	NM_018362.3	LIN7C	hsa:55327	lin-7 homolog C (C. elegans)
IMPAD1	17.8068	9.64395	0.544147	NM_017813.4	IMPAD1	hsa:54928	inositol monophosphatase domain containing 1
ASAP1	16.7049	10.6998	0.642657	NM_018482.3	ASAP1	hsa:50807	ArfGAP with SH3 domain, ankyrin repeat and PH domain 1
MAML1	17.6575	7.74682	0.441888	NM_014757.4	MAML1	hsa:9794	mastermind-like 1 (Drosophila)
PDZD8	22.4368	9.7376	0.436512	NM_173791	PDZD8	hsa:118987	PDZ domain containing 8
CNDP2	19.1304	8.8641	0.466143	NM_018235.2	CNDP2	hsa:55748	CNDP dipeptidase 2 (metallopeptidase M20 family)
SLC30A10	22.9473	10.7004	0.468618	NR_046437.1	SLC30A10	hsa:55532	solute carrier family 30, member 10
PEX26	15.0216	8.92875	0.597076	NM_017929.5	PEX26	hsa:55670	peroxisomal biogenesis factor 26
TFCP2	14.0159	8.48232	0.607989	NM_005653.4	TFCP2	hsa:7024	transcription factor CP2
TNRC6A	18.5399	8.88867	0.482228	NM_014494.2	TNRC6A	hsa:27327	trinucleotide repeat containing 6A
PLEKHA1	17.6705	11.1969	0.635708	NM_021622.4	PLEKHA1	hsa:59338	pleckstrin homology domain containing, family A (phosphoinositide binding specific) member 1
RNF40	15.3588	9.92622	0.648577	NM_014771.3	RNF40	hsa:9810	ring finger protein 40, E3 ubiquitin protein ligase
GCH1	17.5514	6.9753	0.400835	NM_001024071.1	GCH1	hsa:2643	GTP cyclohydrolase 1
RBPJ	14.1809	6.93724	0.492772	NM_203284.2	RBPJ	hsa:3516	recombination signal binding protein for immunoglobulin kappa J region
IHH	22.4858	13.682	0.610207	NM_002181.3	IHH	hsa:3549	indian hedgehog
NT5E	17.9037	10.432	0.584991	NM_002526.3	NT5E	hsa:4907	5'-nucleotidase, ecto (CD73)
KCTD5	16.9909	9.50217	0.561828	NM_018992.3	KCTD5	hsa:54442	potassium channel tetramerization domain containing 5
ST6GALNAC6	15.6726	9.40996	0.602944	NR_104629.1	ST6GALNAC6	hsa:30815	ST6 (alpha-N-acetyl-neuraminyl-2,3-beta-galactosyl-1,3)-N-acetylgalactosaminide alpha-2,6-sialyltransferase 6
NIF3L1	15.6846	8.85604	0.567391	NM_021824.3	NIF3L1	hsa:60491	NIF3 NGG1 interacting factor 3-like 1 (S. cerevisiae)
SNTB1	17.3325	7.9291	0.460581	NM_021021.3	SNTB1	hsa:6641	syntrophin, beta 1 (dystrophin-associated protein A1, 59kDa, basic component 1)
DCK	16.2467	7.63181	0.47299	NM_000788.2	DCK	hsa:1633	deoxycytidine kinase
VPS36	16.8883	9.93545	0.590727	NM_016075.3	VPS36	hsa:51028	vacuolar protein sorting 36 homolog (S. cerevisiae)
GAS2L3	16.2655	9.38829	0.579772	NM_174942	GAS2L3	hsa:283431	growth arrest-specific 2 like 3
TMEM176B	21.5381	8.12284	0.380017	NM_014020.3	TMEM176B	hsa:28959	transmembrane protein 176B
ARL2BP	14.513	9.61127	0.664565	NM_012106.3	ARL2BP	hsa:23568	ADP-ribosylation factor-like 2 binding protein
AASDHPPT	17.041	9.10486	0.537007	NM_015423.2	AASDHPPT	hsa:60496	aminoadipate-semialdehyde dehydrogenase-phosphopantetheinyl transferase
ORM2	16.7461	10.0154	0.600459	NM_000608.2	ORM2	hsa:5005	orosomucoid 2
CXADR	15.3808	7.87277	0.515011	NM_001338.4	CXADR	hsa:1525	coxsackie virus and adenovirus receptor
ELMOD2	15.7526	7.71873	0.493216	NM_153702.3	ELMOD2	hsa:255520	ELMO/CED-12 domain containing 2
CHCHD4	18.4554	5.55674	0.304856	NM_144636.2	CHCHD4	hsa:131474	coiled-coil-helix-coiled-coil-helix domain containing 4
ATP8B2	12.7139	6.60078	0.52293	NM_020452.3	ATP8B2	hsa:57198	ATPase, aminophospholipid transporter, class I, type 8B, member 2
UHMK1	23.7446	7.06074	0.300309	NM_175866.4	UHMK1	hsa:127933	U2AF homology motif (UHM) kinase 1
FEM1B	16.2704	7.743	0.479096	NM_015322.4	FEM1B	hsa:10116	fem-1 homolog b (C. elegans)
MIB1	13.2335	8.16238	0.619671	NM_020774.3	MIB1	hsa:57534	mindbomb E3 ubiquitin protein ligase 1
SERINC5	14.8086	6.97278	0.474409	NR_126060.1	SERINC5	hsa:256987	serine incorporator 5
QTRT2	16.0933	8.28619	0.517879
ABI2	14.4978	8.99142	0.622793	NM_005759.5	ABI2	hsa:10152	abl-interactor 2
CCNE1	15.7462	9.84847	0.627815	NM_057182.1	CCNE1	hsa:898	cyclin E1
LEMD3	15.909	8.19764	0.518312	NM_014319.4	LEMD3	hsa:23592	LEM domain containing 3
UGGT1	13.5832	8.42512	0.623035	NR_027671.2	UGGT1	hsa:56886	UDP-glucose glycoprotein glucosyltransferase 1
CYP4F3	17.8729	10.8925	0.611617	NM_001199209.1	CYP4F3	hsa:4051	cytochrome P450, family 4, subfamily F, polypeptide 3
F5	15.1874	9.02479	0.596884	NM_000130.4	F5	hsa:2153	coagulation factor V (proaccelerin, labile factor)
F12	21.3019	10.8782	0.512957	NM_000505.3	F12	hsa:2161	coagulation factor XII (Hageman factor)
MZT1	16.4531	2.95622	0.184632	NM_001071775.2	MZT1	hsa:440145	mitotic spindle organizing protein 1
SEC22B	13.0313	7.92321	0.610998	NM_004892.5	SEC22B	hsa:9554	SEC22 vesicle trafficking protein homolog B (S. cerevisiae) (gene/pseudogene)
NACC2	13.0815	8.52701	0.654478	NM_144653.4	NACC2	hsa:138151	NACC family member 2, BEN and BTB (POZ) domain containing
ATP2B2	17.2593	11.2644	0.654654	NM_001683.3	ATP2B2	hsa:491	ATPase, Ca++ transporting, plasma membrane 2
NAT14	12.6179	5.83552	0.466708	NM_020378.3	NAT14	hsa:57106	N-acetyltransferase 14 (GCN5-related, putative)
AGPAT5	13.9899	8.35162	0.599837	NM_018361.3	AGPAT5	hsa:55326	1-acylglycerol-3-phosphate O-acyltransferase 5
ATP7B	14.4856	9.59753	0.664868	NM_001243182.1	ATP7B	hsa:540	ATPase, Cu++ transporting, beta polypeptide
APOH	16.8283	11.0602	0.659263	NM_000042.2	APOH	hsa:350	apolipoprotein H (beta-2-glycoprotein I)
XPO4	14.1584	7.88816	0.560242	NM_022459.4	XPO4	hsa:64328	exportin 4
TM7SF2	15.6719	8.00952	0.514174	NR_102367.1	TM7SF2	hsa:7108	transmembrane 7 superfamily member 2
FST	15.0282	4.92482	0.332148	NM_013409.2	FST	hsa:10468	follistatin
PIGA	13.1952	8.71929	0.663345	NR_033835.1	PIGA	hsa:5277	phosphatidylinositol glycan anchor biosynthesis, class A
DCAF10	13.6622	8.18842	0.602262	NM_024345.4	DCAF10	hsa:79269	DDB1 and CUL4 associated factor 10
FRS2	12.1864	7.05113	0.582038	NM_006654.4	FRS2	hsa:10818	fibroblast growth factor receptor substrate 2
JKAMP	12.9614	8.1142	0.62889	NM_016475.4	JKAMP	hsa:51528	JNK1/MAPK8-associated membrane protein
SLC35G1	12.3816	7.28353	0.591555	NM_153226.2	SLC35G1	hsa:159371	solute carrier family 35, member G1
NOC3L	16.0127	9.84612	0.617285	NM_022451	NOC3L	hsa:64318	nucleolar complex associated 3 homolog (S. cerevisiae)
ALDOC	14.8425	8.17692	0.55392	NM_005165.2	ALDOC	hsa:230	aldolase C, fructose-bisphosphate
PIP4K2B	12.9499	6.4034	0.498347	NM_138687.1	PIP4K2B	hsa:8396	phosphatidylinositol-5-phosphate 4-kinase, type II, beta
SARDH	15.6015	10.3214	0.663718	NM_007101.3	SARDH	hsa:1757	sarcosine dehydrogenase
TMEM170A	13.0414	7.64264	0.589179	NM_145254	TMEM170A	hsa:124491	transmembrane protein 170A
SIKE1	11.2735	7.03531	0.627365	NR_049741.1	SIKE1	hsa:80143	suppressor of IKBKE 1
PPTC7	10.5514	6.39778	0.610038	NM_139283.1	PPTC7	hsa:160760	PTC7 protein phosphatase homolog (S. cerevisiae)
IL17RB	12.6645	8.21187	0.65117	NM_172234.1	IL17RB	hsa:55540	interleukin 17 receptor B
SLC25A24	12.5896	5.04415	0.405381	NM_213651.2	SLC25A24	hsa:29957	solute carrier family 25 (mitochondrial carrier; phosphate carrier), member 24
PRR5	14.3914	9.4714	0.660487	NM_181333.3	PRR5	hsa:55615	proline rich 5 (renal)
CYB561A3	11.3492	7.52829	0.666271	NM_153611.4	CYB561A3	hsa:220002	cytochrome b561 family, member A3
ACAP2	11.133	6.65353	0.601221	NM_012287.5	ACAP2	hsa:23527	ArfGAP with coiled-coil, ankyrin repeat and PH domains 2
RAP1A	13.5364	6.23083	0.46426	NM_002884.3	RAP1A	hsa:5906	RAP1A, member of RAS oncogene family
PDZK1	15.6862	7.947	0.50975	NM_002614.4	PDZK1	hsa:5174	PDZ domain containing 1
BLOC1S6	14.6185	6.54544	0.451502	NR_132350.1	BLOC1S6	hsa:26258	biogenesis of lysosomal organelles complex-1, subunit 6, pallidin
GJB1	18.3389	9.37208	0.5137	NM_001097642.2	GJB1	hsa:2705	gap junction protein, beta 1, 32kDa
SLC35F5	12.521	7.27169	0.584081	NR_104470.1	SLC35F5	hsa:80255	solute carrier family 35, member F5
TRUB1	14.9772	7.65138	0.514111	NM_139169.4	TRUB1	hsa:142940	TruB pseudouridine (psi) synthase family member 1
TBL1XR1	10.8615	6.77965	0.627621	NM_024665.4	TBL1XR1	hsa:79718	transducin (beta)-like 1 X-linked receptor 1
DLG1	11.6103	6.96771	0.603548	NM_004087.2	DLG1	hsa:1739	discs, large homolog 1 (Drosophila)
RNGTT	11.1478	6.87281	0.619928	NM_003800.4	RNGTT	hsa:8732	RNA guanylyltransferase and 5'-phosphatase
ABCB1	11.0019	7.2184	0.659202	NM_000927.4	ABCB1	hsa:5243	ATP-binding cassette, sub-family B (MDR/TAP), member 1
LHFPL2	9.59089	4.7302	0.498427	NM_005779.2	LHFPL2	hsa:10184	lipoma HMGIC fusion partner-like 2
IGSF3	12.7936	6.61903	0.521114	NM_001542.3	IGSF3	hsa:3321	immunoglobulin superfamily, member 3
VRK3	12.1967	7.21618	0.59497	NM_016440.3	VRK3	hsa:51231	vaccinia related kinase 3
TMEM184C	10.5448	6.84448	0.652384	NM_018241.2	TMEM184C	hsa:55751	transmembrane protein 184C
SAMD11	14.0962	8.5557	0.609717	NM_152486.2	SAMD11	hsa:148398	sterile alpha motif domain containing 11
MGAT4A	12.2428	5.65977	0.466651	NM_012214.2	MGAT4A	hsa:11320	mannosyl (alpha-1,3-)-glycoprotein beta-1,4-N-acetylglucosaminyltransferase, isozyme A
NCEH1	10.2639	6.15678	0.60371	NM_020792.4	NCEH1	hsa:57552	neutral cholesterol ester hydrolase 1
SLC25A36	12.6066	7.23525	0.577278	NM_018155.2	SLC25A36	hsa:55186	solute carrier family 25 (pyrimidine nucleotide carrier ), member 36
ZC3HAV1L	12.8674	5.3127	0.417408	NM_080660.3	ZC3HAV1L	hsa:92092	zinc finger CCCH-type, antiviral 1-like
PTRHD1	13.1193	8.54507	0.653976	NM_001013663.1	PTRHD1	hsa:391356	peptidyl-tRNA hydrolase domain containing 1
AGPAT3	11.8614	7.50576	0.63586	NM_020132.4	AGPAT3	hsa:56894	1-acylglycerol-3-phosphate O-acyltransferase 3
MEX3C	10.8371	4.4009	0.411527	NM_016626.4	MEX3C	hsa:51320	mex-3 RNA binding family member C
SGPL1	8.86849	5.56836	0.632031	NM_003901.3	SGPL1	hsa:8879	sphingosine-1-phosphate lyase 1
PRKAB2	13.3462	8.3446	0.62803	NR_103870.1	PRKAB2	hsa:5565	protein kinase, AMP-activated, beta 2 non-catalytic subunit
STAM	10.0197	6.61467	0.663523	NR_037774.1	STAM	hsa:8027	signal transducing adaptor molecule (SH3 domain and ITAM motif) 1
H6PD	11.4656	7.55788	0.662125	NM_004285.3	H6PD	hsa:9563	hexose-6-phosphate dehydrogenase (glucose 1-dehydrogenase)
PEX13	11.1756	7.23408	0.650439	NM_002618.3	PEX13	hsa:5194	peroxisomal biogenesis factor 13
PTEN	10.0891	4.52017	0.453441	NM_001304718.1	PTEN	hsa:5728	phosphatase and tensin homolog
COBLL1	10.9441	7.17966	0.659146	NM_014900.4	COBLL1	hsa:22837	cordon-bleu WH2 repeat protein-like 1
TMEM150A	8.90198	5.27312	0.596883	NR_033179.1	TMEM150A	hsa:129303	transmembrane protein 150A
TYW3	10.7257	6.67391	0.625726	NR_027962.1	TYW3	hsa:127253	tRNA-yW synthesizing protein 3 homolog (S. cerevisiae)
YOD1	11.226	6.22473	0.558428	NM_018566.3	YOD1	hsa:55432	YOD1 deubiquitinase
TOR1AIP2	9.75913	5.3355	0.551316	NM_145034.4	TOR1AIP2	hsa:163590	torsin A interacting protein 2
IFITM3	10.5447	6.45621	0.615915	NR_049759.1	IFITM3	hsa:10410	interferon induced transmembrane protein 3
CDK17	9.0064	5.80767	0.648739	NM_002595.4	CDK17	hsa:5128	cyclin-dependent kinase 17
CPEB4	10.5806	6.87318	0.652883	NM_030627	CPEB4	hsa:80315	cytoplasmic polyadenylation element binding protein 4
MNAT1	10.4095	2.62073	0.258882	NM_002431.3	MNAT1	hsa:4331	MNAT CDK-activating kinase assembly factor 1
CDC42SE2	10.4331	4.48928	0.435699	NM_020240.2	CDC42SE2	hsa:56990	CDC42 small effector 2
SLC38A4	10.5762	6.23686	0.593552	NM_018018.4	SLC38A4	hsa:55089	solute carrier family 38, member 4
SLC30A6	9.18538	3.2255	0.358144	NM_017964.3	SLC30A6	hsa:55676	solute carrier family 30 (zinc transporter), member 6
TRIM41	10.5575	6.35786	0.605947	NR_045218.1	TRIM41	hsa:90933	tripartite motif containing 41
MEF2A	8.97569	5.97869	0.669777	NM_005587.2	MEF2A	hsa:4205	myocyte enhancer factor 2A
TMTC3	10.0027	3.41683	0.348107	NM_181783.3	TMTC3	hsa:160418	transmembrane and tetratricopeptide repeat containing 3
TMEM9B	9.75348	5.44379	0.562622	NM_020644.2	TMEM9B	hsa:56674	TMEM9 domain family, member B
SPOPL	11.353	3.20911	0.288931	NM_001001664.2	SPOPL	hsa:339745	speckle-type POZ protein-like
TMEM64	11.254	1.51544	0.14228	NM_001146273.1	TMEM64	hsa:169200	transmembrane protein 64
HMX3	10.8451	7.17453	0.664637	NM_001105574.1	HMX3	hsa:340784	H6 family homeobox 3
CAAP1	9.76895	5.34554	0.551785	NM_024828.3	CAAP1	hsa:79886	caspase activity and apoptosis inhibitor 1
LIN9	8.28307	4.82581	0.58759	NM_173083.3	LIN9	hsa:286826	lin-9 DREAM MuvB core complex component
RCOR1	9.95786	4.07598	0.415196	NM_015156.3	RCOR1	hsa:23186	REST corepressor 1
ANKRD13C	9.15563	5.17499	0.569923	NM_030816.4	ANKRD13C	hsa:81573	ankyrin repeat domain 13C
ABCA2	11.072	5.78277	0.526566	NM_212533.2	ABCA2	hsa:20	ATP-binding cassette, sub-family A (ABC1), member 2
PHLPP2	8.94324	5.71432	0.642946	NM_015020.3	PHLPP2	hsa:23035	PH domain and leucine rich repeat protein phosphatase 2
GK	9.53137	5.86461	0.61929	NM_203391.3	GK	hsa:2710	glycerol kinase
HSD17B2	11.4262	6.92765	0.609712	NM_002153.2	HSD17B2	hsa:3294	hydroxysteroid (17-beta) dehydrogenase 2
CXCL16	12.439	4.37203	0.35665	NM_022059.3	CXCL16	hsa:58191	chemokine (C-X-C motif) ligand 16
CYP27A1	10.1138	4.93174	0.49264	NM_000784.3	CYP27A1	hsa:1593	cytochrome P450, family 27, subfamily A, polypeptide 1
SLC51B	13.4686	4.34333	0.327472	NM_178859.3	SLC51B	hsa:123264	solute carrier family 51, beta subunit
SLC35A5	9.19068	5.51933	0.604835	NM_017945.3	SLC35A5	hsa:55032	solute carrier family 35, member A5
RAMP1	8.03648	5.29636	0.66323	NM_005855	RAMP1	hsa:10267	receptor (G protein-coupled) activity modifying protein 1
CDX2	10.9303	6.7947	0.625071	NM_001265.4	CDX2	hsa:1045	caudal type homeobox 2
CAV2	8.55206	3.79633	0.450336	NM_198212.2	CAV2	hsa:858	caveolin 2
RAPH1	7.88967	4.90313	0.6262	NM_213589.2	RAPH1	hsa:65059	Ras association (RalGDS/AF-6) and pleckstrin homology domains 1
STX6	8.32025	4.90716	0.594657	NM_005819.5	STX6	hsa:10228	syntaxin 6
PID1	10.2254	2.88518	0.28911	NM_017933.4	PID1	hsa:55022	phosphotyrosine interaction domain containing 1
OBSL1	9.33914	4.76209	0.515098	NM_015311.2	OBSL1	hsa:23363	obscurin-like 1
EPCAM	8.49481	5.05413	0.59968	NM_002354.2	EPCAM	hsa:4072	epithelial cell adhesion molecule
STYX	9.40635	5.01159	0.537703	NM_145251.3	STYX	hsa:6815	serine/threonine/tyrosine interacting protein
DNAJC24	8.41937	5.30378	0.634293	NM_181706.4	DNAJC24	hsa:120526	DnaJ (Hsp40) homolog, subfamily C, member 24
SLC35E1	7.20447	4.66304	0.652072	NM_024881.4	SLC35E1	hsa:79939	solute carrier family 35, member E1
HOOK1	10.918	3.16136	0.296002	NM_015888.4	HOOK1	hsa:51361	hook microtubule-tethering protein 1
OCLN	7.99824	4.74953	0.598838	NM_002538.3	OCLN	hsa:100506658	occludin
C5orf24	8.37714	3.46103	0.420075	NM_152409.3	C5orf24	hsa:134553	chromosome 5 open reading frame 24
PRTG	7.55726	3.14957	0.424378	NM_173814	PRTG	hsa:283659	protogenin
EGFL7	8.26744	5.45369	0.663726	NR_045110.1	EGFL7	hsa:51162	EGF-like-domain, multiple 7
FBXO30	7.16593	4.58776	0.64517	NM_032145.4	FBXO30	hsa:84085	F-box protein 30
CNEP1R1	7.64118	4.53346	0.598546	NR_104042.1	CNEP1R1	hsa:255919	CTD nuclear envelope phosphatase 1 regulatory subunit 1
ARG1	14.8331	2.26784	0.158563	NM_001244438.1	ARG1	hsa:383	arginase 1
IKZF5	8.11489	4.32953	0.539207	NR_073475.1	IKZF5	hsa:64376	IKAROS family zinc finger 5 (Pegasus)
CBLL1	8.49458	5.65583	0.669704	NR_024199.2	CBLL1	hsa:79872	Cbl proto-oncogene-like 1, E3 ubiquitin protein ligase
LEMD2	8.13704	4.29402	0.533446	NM_181336.3	LEMD2	hsa:221496	LEM domain containing 2
FAM220A	6.92443	4.15561	0.60583	NM_001037163.1	FAM220A	hsa:84792	family with sequence similarity 220, member A
RUNX1	6.82281	3.73131	0.553433	NM_001754.4	RUNX1	hsa:861	runt-related transcription factor 1
C1orf109	8.34052	3.36667	0.410717	NM_017850	C1orf109	hsa:54955	chromosome 1 open reading frame 109
SLC39A5	9.09981	4.63258	0.514422	NM_173596.2	SLC39A5	hsa:283375	solute carrier family 39 (zinc transporter), member 5
ZFPM1	7.53882	5.00417	0.668187	NM_153813.2	ZFPM1	hsa:161882	zinc finger protein, FOG family member 1
ICK	8.06614	2.69715	0.342531	NM_016513.4	ICK	hsa:22858	intestinal cell (MAK-like) kinase
FOXQ1	8.00059	4.16583	0.526607	NM_033260.3	FOXQ1	hsa:94234	forkhead box Q1
SMIM14	9.87063	1.42493	0.152943	NM_174921.1	SMIM14	hsa:201895	small integral membrane protein 14
NOL9	7.43524	4.56634	0.619269	NM_024654.4	NOL9	hsa:79707	nucleolar protein 9
LGR5	2.79564	1.34686	0.499668	NR_110596.1	LGR5	hsa:8549	leucine-rich repeat containing G protein-coupled receptor 5
SOCS5	7.44164	3.4553	0.471422	NM_144949.2	SOCS5	hsa:9655	suppressor of cytokine signaling 5
SPHK2	8.83615	4.72513	0.539956	NM_020126.4	SPHK2	hsa:56848	sphingosine kinase 2
FAM166A	8.05829	4.88414	0.610929	NM_001001710.2	FAM166A	hsa:401565	family with sequence similarity 166, member A
MPP5	6.32121	3.82467	0.611203	NM_022474.3	MPP5	hsa:64398	membrane protein, palmitoylated 5 (MAGUK p55 subfamily member 5)
TMTC4	8.16166	4.35481	0.539215	NM_032813.3	TMTC4	hsa:84899	transmembrane and tetratricopeptide repeat containing 4
SLC46A1	8.2758	4.00362	0.489938	NM_080669.5	SLC46A1	hsa:113235	solute carrier family 46 (folate transporter), member 1
HAMP	12.2142	4.20517	0.349611	NM_021175	HAMP	hsa:57817	hepcidin antimicrobial peptide
ZNF74	5.98268	3.82881	0.645901	NR_046282.1	ZNF74	hsa:7625	zinc finger protein 74
EIF5A2	6.66002	4.29951	0.650813	NM_020390.5	EIF5A2	hsa:56648	eukaryotic translation initiation factor 5A2
PLA2G12B	7.03563	4.41211	0.632335	NM_032562.3	PLA2G12B	hsa:84647	phospholipase A2, group XIIB
VWCE	8.90556	4.32576	0.491447	NM_152718.2	VWCE	hsa:220001	von Willebrand factor C and EGF domains
FAM222A	7.34557	2.96673	0.411886	NM_032829.2	FAM222A	hsa:84915	family with sequence similarity 222, member A
STC2	6.65196	2.92736	0.448368	NM_003714.2	STC2	hsa:8614	stanniocalcin 2
ASS1	9.56636	4.07626	0.432041	NM_054012.3	ASS1	hsa:445	argininosuccinate synthase 1
NHLRC2	7.28169	4.30015	0.59609	NM_198514.3	NHLRC2	hsa:374354	NHL repeat containing 2
PON3	6.72597	4.4419	0.665385	NM_000940.2	PON3	hsa:5446	paraoxonase 3
FEM1C	6.56016	4.27719	0.657219	NM_020177.2	FEM1C	hsa:56929	fem-1 homolog c (C. elegans)
RUNDC1	6.02965	3.98713	0.666781	NM_173079.2	RUNDC1	hsa:146923	RUN domain containing 1
ARL15	6.51748	3.80229	0.589693	NM_019087.2	ARL15	hsa:54622	ADP-ribosylation factor-like 15
C10orf10	6.95041	2.79142	0.410107	NM_007021.3	C10orf10	hsa:11067	chromosome 10 open reading frame 10
TMEM135	5.67871	3.41347	0.608002	NR_033149.1	TMEM135	hsa:65084	transmembrane protein 135
E2F5	6.74376	3.38255	0.508864	NM_001951.3	E2F5	hsa:1875	E2F transcription factor 5, p130-binding
SNX18	5.60062	2.25692	0.41345	NM_052870.2	SNX18	hsa:112574	sorting nexin 18
LCAT	6.93632	4.11951	0.599676	NM_000229.1	LCAT	hsa:3931	lecithin-cholesterol acyltransferase
HIST2H2BE	6.42007	4.26813	0.669951	NM_003528.2	HIST2H2BE	hsa:8349	histone cluster 2, H2be
SPAST	5.97886	3.51881	0.59531	NM_199436.1	SPAST	hsa:6683	spastin
MPZL2	8.22282	3.81881	0.470852	NM_144765.2	MPZL2	hsa:10205	myelin protein zero-like 2
PARP12	7.47089	4.87778	0.65749	NR_130117.1	PARP12	hsa:64761	poly (ADP-ribose) polymerase family, member 12
FNDC4	7.43883	3.81979	0.519946	NM_022823.2	FNDC4	hsa:64838	fibronectin type III domain containing 4
GRHL1	7.39078	4.0491	0.553895	NM_198182.2	GRHL1	hsa:29841	grainyhead-like 1 (Drosophila)
DAB1	6.03135	3.85584	0.645183	NM_021080.3	DAB1	hsa:1600	Dab, reelin signal transducer, homolog 1 (Drosophila)
TMEM267	5.83835	2.44148	0.427977
NXPH4	5.79304	3.7613	0.65523	NM_007224.3	NXPH4	hsa:11247	neurexophilin 4
MTR	7.72676	3.89507	0.510437	NM_001291940.1	MTR	hsa:4548	5-methyltetrahydrofolate-homocysteine methyltransferase
DPY19L4	6.36735	3.57441	0.568147	NM_181787.2	DPY19L4	hsa:286148	dpy-19-like 4 (C. elegans)
RNF208	7.35242	3.57727	0.493433	NM_031297.4	RNF208	hsa:727800	ring finger protein 208
SCRN3	5.74351	3.22711	0.569368	NM_024583.4	SCRN3	hsa:79634	secernin 3
HIST1H3C	5.61685	2.38031	0.43386	NM_003531.2	HIST1H3C	hsa:8352	histone cluster 1, H3c
B3GALNT1	7.182	2.76382	0.393274	NM_033169.2	B3GALNT1	hsa:8706	beta-1,3-N-acetylgalactosaminyltransferase 1 (globoside blood group)
UBXN2B	5.1769	3.0856	0.603687	NM_001077619.1	UBXN2B	hsa:137886	UBX domain protein 2B
TMEM260	5.17	2.98425	0.585247	NM_017799.3	TMEM260	hsa:54916	transmembrane protein 260
SCARF2	6.61995	3.91324	0.597213	NM_182895.4	SCARF2	hsa:91179	scavenger receptor class F, member 2
BICDL1	5.09184	3.20637	0.63684
CCDC183	7.40473	3.58558	0.491101	NM_032874.2	CCDC183	hsa:84960	coiled-coil domain containing 183
VANGL1	5.02176	3.30159	0.664145	NM_138959.2	VANGL1	hsa:81839	VANGL planar cell polarity protein 1
FAM8A1	6.29689	3.27205	0.527139	NM_016255.2	FAM8A1	hsa:51439	family with sequence similarity 8, member A1
SPRTN	4.6297	3.02191	0.660065	NM_032018	SPRTN	hsa:83932	SprT-like N-terminal domain
STK32C	5.2992	2.17142	0.420695	NM_173575.2	STK32C	hsa:282974	serine/threonine kinase 32C
SLC6A9	5.1742	3.34164	0.652543	NR_048548.1	SLC6A9	hsa:6536	solute carrier family 6 (neurotransmitter transporter, glycine), member 9
LDLRAP1	5.83552	2.73329	0.477345	NM_015627.2	LDLRAP1	hsa:26119	low density lipoprotein receptor adaptor protein 1
CHST10	5.22787	3.36746	0.650816	NM_004854.4	CHST10	hsa:9486	carbohydrate sulfotransferase 10
AVPI1	5.9973	3.96574	0.66681	NM_021732.2	AVPI1	hsa:60370	arginine vasopressin-induced 1
CCDC134	4.48243	2.77962	0.628404	NM_024821	CCDC134	hsa:79879	coiled-coil domain containing 134
LITAF	5.85129	3.38633	0.585811	NR_024320.1	LITAF	hsa:9516	lipopolysaccharide-induced TNF factor
OTUD6B	5.15552	3.41206	0.668262	NM_016023.3	OTUD6B	hsa:51633	OTU domain containing 6B
CCDC68	6.05364	3.81417	0.636073	NM_025214.2	CCDC68	hsa:80323	coiled-coil domain containing 68
HAL	7.30633	3.33587	0.46391	NM_002108.3	HAL	hsa:3034	histidine ammonia-lyase
PIGP	5.64798	2.48983	0.450564	NR_028352.1	PIGP	hsa:51227	phosphatidylinositol glycan anchor biosynthesis, class P
TRIM6	4.44275	2.56502	0.586653	NM_058166.4	TRIM6	hsa:117854	tripartite motif containing 6
SREK1IP1	5.54621	2.89123	0.529777	NM_173829.3	SREK1IP1	hsa:285672	SREK1-interacting protein 1
DIXDC1	3.98385	2.32405	0.59357	NM_033425.4	DIXDC1	hsa:85458	DIX domain containing 1
GOLPH3L	5.25569	1.37819	0.276004	NM_018178.5	GOLPH3L	hsa:55204	golgi phosphoprotein 3-like
PNMA3	6.47334	2.94574	0.463347	NM_013364.5	PNMA3	hsa:29944	paraneoplastic Ma antigen 3
TTC7B	5.95203	3.92668	0.665343	NM_001010854.1	TTC7B	hsa:145567	tetratricopeptide repeat domain 7B
SLCO4C1	5.38579	2.97542	0.560617	NM_180991.4	SLCO4C1	hsa:353189	solute carrier organic anion transporter family, member 4C1
SOAT2	5.776	3.12979	0.549658	NM_003578.3	SOAT2	hsa:8435	sterol O-acyltransferase 2
SLC18A2	5.55263	3.29693	0.600947	NM_003054.4	SLC18A2	hsa:6571	solute carrier family 18 (vesicular monoamine transporter), member 2
TTC8	5.78073	1.92398	0.344172	NM_198310.3	TTC8	hsa:123016	tetratricopeptide repeat domain 8
ITGA2	3.07891	1.96282	0.648908	NR_073103.1	ITGA2	hsa:3673	integrin, alpha 2 (CD49B, alpha 2 subunit of VLA-2 receptor)
CDKL5	5.2257	2.13898	0.420411	NM_003159.2	CDKL5	hsa:6792	cyclin-dependent kinase-like 5
LRRC3	5.3338	2.70577	0.516355	NM_030891	LRRC3	hsa:81543	leucine rich repeat containing 3
PTGDR2	5.23664	3.3593	0.648217	NM_004778.2	PTGDR2	hsa:11251	prostaglandin D2 receptor 2
SACS	4.46855	2.57264	0.585008	NM_014363.5	SACS	hsa:26278	sacsin molecular chaperone
HIST1H2BH	4.65797	2.57074	0.561318	NM_003524.2	HIST1H2BH	hsa:8345	histone cluster 1, H2bh
PNPLA3	4.72691	2.17303	0.470908	NM_025225.2	PNPLA3	hsa:80339	patatin-like phospholipase domain containing 3
PLEKHG6	6.0855	2.79071	0.467337	NM_018173.3	PLEKHG6	hsa:55200	pleckstrin homology domain containing, family G (with RhoGef domain) member 6
PTPRU	4.71682	2.73095	0.587721	NM_133178.3	PTPRU	hsa:10076	protein tyrosine phosphatase, receptor type, U
SH3BGRL2	5.74136	1.43889	0.263448	NM_031469.2	SH3BGRL2	hsa:83699	SH3 domain binding glutamate-rich protein like 2
RBPMS2	6.64277	3.4283	0.523272	NM_194272.1	RBPMS2	hsa:348093	RNA binding protein with multiple splicing 2
CYB5D1	4.73163	2.53285	0.544919	NM_144607.4	CYB5D1	hsa:124637	cytochrome b5 domain containing 1
GID4	4.30791	2.47297	0.583715	NM_024052.4	GID4	hsa:79018	GID complex subunit 4 homolog
TEF	4.15767	2.68157	0.653307	NM_003216.3	TEF	hsa:7008	thyrotrophic embryonic factor
PIBF1	4.56246	2.7603	0.613474	NM_006346.2	PIBF1	hsa:10464	progesterone immunomodulatory binding factor 1
LIPG	4.66478	2.66518	0.580338	NM_006033	LIPG	hsa:9388	lipase, endothelial
KLHL8	4.82002	1.83759	0.393817	NR_120447.1	KLHL8	hsa:57563	kelch-like family member 8
RNF146	3.86685	2.46196	0.645843	NR_045102.1	RNF146	hsa:81847	ring finger protein 146
YPEL3	4.9865	2.6072	0.532233	NM_031477.4	YPEL3	hsa:83719	yippee-like 3 (Drosophila)
ETV1	4.46184	2.42341	0.553156	NR_120445.1	ETV1	hsa:2115	ets variant 1
FUT8	4.07397	1.89082	0.476961	NR_038167.1	FUT8	hsa:2530	fucosyltransferase 8 (alpha (1,6) fucosyltransferase)
HP	5.62759	2.58129	0.468137	NM_005143.3	HP	hsa:3240	haptoglobin
ADAMTSL5	4.51196	2.83793	0.637024	NM_213604.2	ADAMTSL5	hsa:339366	ADAMTS-like 5
CLCN2	3.82904	2.28734	0.607613	NM_004366.5	CLCN2	hsa:1181	chloride channel, voltage-sensitive 2
TMEM45A	5.20312	1.12285	0.23059	NM_018004.1	TMEM45A	hsa:55076	transmembrane protein 45A
GCKR	5.86781	2.83707	0.492153	NM_001486.3	GCKR	hsa:2646	glucokinase (hexokinase 4) regulator
CCDC8	3.75596	2.34567	0.634256	NM_032040.4	CCDC8	hsa:83987	coiled-coil domain containing 8
TRIM2	4.06699	1.78399	0.452121	NM_015271	TRIM2	hsa:23321	tripartite motif containing 2
MASP2	4.14437	2.74048	0.669236	NM_139208.2	MASP2	hsa:10747	mannan-binding lectin serine peptidase 2
GPATCH11	4.40816	2.8413	0.652441	NM_174931.3	GPATCH11	hsa:253635	G patch domain containing 11
KDM7A	3.8223	2.49361	0.661247	NM_030647.1	KDM7A	hsa:80853	lysine (K)-specific demethylase 7A
A1BG	5.21383	1.75831	0.349712	NM_130786.3	A1BG	hsa:1	alpha-1-B glycoprotein
PURA	3.77419	1.24913	0.348235	NM_005859.4	PURA	hsa:5813	purine-rich element binding protein A
FAM213B	5.17502	3.13026	0.61237	NR_036637.1	FAM213B	hsa:127281	family with sequence similarity 213, member B
STAM2	3.33516	2.19886	0.669216	NM_005843	STAM2	hsa:10254	signal transducing adaptor molecule (SH3 domain and ITAM motif) 2
KHK	4.35885	2.31723	0.542119	NM_006488.2	KHK	hsa:3795	ketohexokinase (fructokinase)
RHBDF2	3.18956	2.02114	0.644811	NM_024599.5	RHBDF2	hsa:79651	rhomboid 5 homolog 2 (Drosophila)
APBB1IP	4.95822	2.98747	0.610386	NM_019043.3	APBB1IP	hsa:54518	amyloid beta (A4) precursor protein-binding, family B, member 1 interacting protein
SLC39A10	4.15983	2.11971	0.521079	NM_020342.2	SLC39A10	hsa:57181	solute carrier family 39 (zinc transporter), member 10
LYRM7	3.87643	1.89622	0.502013	NR_121658.1	LYRM7	hsa:90624	LYR motif containing 7
BET1	3.99721	1.72271	0.444866	NM_005868.4	BET1	hsa:10282	Bet1 golgi vesicular membrane trafficking protein
ERO1B	3.11536	2.03662	0.664505	NM_019891.3	ERO1B	hsa:56605	ERO1-like beta (S. cerevisiae)
RCN3	3.90666	2.45326	0.637254	NM_020650.2	RCN3	hsa:57333	reticulocalbin 3, EF-hand calcium binding domain
IGDCC3	3.79283	2.49065	0.665495	NM_004884.3	IGDCC3	hsa:9543	immunoglobulin superfamily, DCC subclass, member 3
STXBP6	3.61137	2.25537	0.634635	NM_014178	STXBP6	hsa:29091	syntaxin binding protein 6 (amisyn)
GPR157	4.31745	2.80638	0.657932	NM_024980.4	GPR157	hsa:80045	G protein-coupled receptor 157
TM6SF2	4.19093	2.28772	0.556459	NM_203510.1	TM6SF2	hsa:53345	transmembrane 6 superfamily member 2
DLX6	3.80582	2.3308	0.622354	NM_005222.3	DLX6	hsa:1750	distal-less homeobox 6
FAM20A	3.82425	2.41281	0.640329	NR_027751.1	FAM20A	hsa:54757	family with sequence similarity 20, member A
RAB17	2.44304	1.36078	0.574423	NR_033308.1	RAB17	hsa:64284	RAB17, member RAS oncogene family
ARNTL2	3.93228	2.35103	0.607853	NM_020183.4	ARNTL2	hsa:56938	aryl hydrocarbon receptor nuclear translocator-like 2
RND2	3.59257	2.10513	0.59718	NM_005440.4	RND2	hsa:8153	Rho family GTPase 2
SMIM1	3.87158	2.31275	0.607503	NM_001288583.1	SMIM1	hsa:388588	small integral membrane protein 1 (Vel blood group)
SMIM8	3.64602	2.336	0.650289	NM_020425.5	SMIM8	hsa:57150	small integral membrane protein 8
HIST1H2AD	4.06219	2.48053	0.619995	NM_021065.3	HIST1H2AD	hsa:3013	histone cluster 1, H2ad
ZDHHC23	4.17038	2.68016	0.651034	NM_173570.3	ZDHHC23	hsa:254887	zinc finger, DHHC-type containing 23
DMTN	4.03757	2.13203	0.539455	NM_001978	DMTN	hsa:2039	dematin actin binding protein
SNAP25	3.71529	2.11156	0.579659	NM_130811.2	SNAP25	hsa:6616	synaptosomal-associated protein, 25kDa
SARM1	3.74355	2.36153	0.640432	NM_015077.3	SARM1	hsa:23098	sterile alpha and TIR motif containing 1
NXPE3	3.60536	1.95484	0.554559	NM_145037.2	NXPE3	hsa:91775	neurexophilin and PC-esterase domain family, member 3
MST1	4.24809	2.80907	0.669045	NM_020998.3	MST1	hsa:4485	macrophage stimulating 1 (hepatocyte growth factor-like)
TBC1D8B	3.67467	1.21791	0.349145	NM_198881.1	TBC1D8B	hsa:54885	TBC1 domain family, member 8B (with GRAM domain)
PPM1K	3.36317	1.97731	0.599829	NM_152542.4	PPM1K	hsa:152926	protein phosphatase, Mg2+/Mn2+ dependent, 1K
AQP11	3.14334	1.97643	0.640213	NM_173039.2	AQP11	hsa:282679	aquaporin 11
C10orf12	3.55542	2.11288	0.60537	NM_015652.2	C10orf12	hsa:26148	chromosome 10 open reading frame 12
FAM110A	3.88203	2.24165	0.588056	NM_207121.4	FAM110A	hsa:83541	family with sequence similarity 110, member A
DOCK9	2.95734	1.73915	0.601551	NM_015296.2	DOCK9	hsa:23348	dedicator of cytokinesis 9
SIDT2	3.51248	2.23029	0.645067	NM_015996.1	SIDT2	hsa:51092	SID1 transmembrane family, member 2
PDK1	4.18617	2.13291	0.520957	NR_103729.1	PDK1	hsa:5163	pyruvate dehydrogenase kinase, isozyme 1
SLC25A30	3.64237	1.96454	0.551666	NM_001286807.1	SLC25A30	hsa:253512	solute carrier family 25, member 30
JAZF1	3.92763	2.28216	0.591456	NM_175061.3	JAZF1	hsa:221895	JAZF zinc finger 1
SHROOM3	2.62797	1.57593	0.61435	NM_020859.3	SHROOM3	hsa:57619	shroom family member 3
LRP4	3.23292	1.97264	0.621869	NM_002334.3	LRP4	hsa:4038	low density lipoprotein receptor-related protein 4
ARSK	2.82147	1.73627	0.628544	NM_198150.2	ARSK	hsa:153642	arylsulfatase family, member K
ADAMTSL4	3.42513	2.05938	0.612567	NM_025008.4	ADAMTSL4	hsa:54507	ADAMTS-like 4
TP53INP1	2.9568	1.77027	0.61184	NM_033285.3	TP53INP1	hsa:94241	tumor protein p53 inducible nuclear protein 1
WDR76	3.9213	2.17047	0.564612	NM_024908.3	WDR76	hsa:79968	WD repeat domain 76
HACD1	4.01557	1.71586	0.441217	NM_014241.3	HACD1	hsa:9200	protein tyrosine phosphatase-like (proline instead of catalytic arginine), member A
ETNK2	3.62212	2.15637	0.606207	NM_018208.3	ETNK2	hsa:55224	ethanolamine kinase 2
MLXIPL	4.32609	2.5683	0.602858	NM_032994.2	MLXIPL	hsa:51085	MLX interacting protein-like
RTN4R	3.8625	1.85784	0.494093	NM_023004.5	RTN4R	hsa:65078	reticulon 4 receptor
DLK1	2.79138	1.55912	0.573816	NM_003836.5	DLK1	hsa:8788	delta-like 1 homolog (Drosophila)
IL27RA	2.46294	1.39832	0.58461	NM_004843.3	IL27RA	hsa:9466	interleukin 27 receptor, alpha
PLSCR4	2.96371	1.79227	0.617639	NM_020353.2	PLSCR4	hsa:57088	phospholipid scramblase 4
PVRIG	3.01889	1.05145	0.369185	NM_024070.3	PVRIG	hsa:79037	poliovirus receptor related immunoglobulin domain containing
CCDC149	3.11781	1.98915	0.649247	NM_173463.4	CCDC149	hsa:91050	coiled-coil domain containing 149
CCNG2	3.16228	1.14502	0.381642	NM_004354.2	CCNG2	hsa:901	cyclin G2
NOTCH1	3.07712	1.70545	0.568265	NM_017617.3	NOTCH1	hsa:4851	notch 1
GAN	2.68488	1.29079	0.499406	NM_022041.3	GAN	hsa:8139	gigaxonin
SLC26A2	2.5884	1.32453	0.529882	NM_000112.3	SLC26A2	hsa:1836	solute carrier family 26 (anion exchanger), member 2
CCDC126	3.51268	1.27173	0.379699	NM_138771.3	CCDC126	hsa:90693	coiled-coil domain containing 126
TFR2	3.31521	2.08841	0.640784	NM_003227.3	TFR2	hsa:7036	transferrin receptor 2
PITX2	3.21565	1.65287	0.528664	NM_153427.2	PITX2	hsa:5308	paired-like homeodomain 2
PFKFB4	3.54139	1.92918	0.557253	NM_004567.2	PFKFB4	hsa:5210	6-phosphofructo-2-kinase/fructose-2,6-biphosphatase 4
LOC107984841	3.27847	1.6554	0.519583
IGFBP6	2.81185	1.60724	0.586306	NM_002178.2	IGFBP6	hsa:3489	insulin-like growth factor binding protein 6
ATP2B4	2.47739	1.52783	0.631583	NM_001684.4	ATP2B4	hsa:493	ATPase, Ca++ transporting, plasma membrane 4
HIST1H2AL	3.03656	1.83521	0.616986	NM_003511.2	HIST1H2AL	hsa:8332	histone cluster 1, H2al
LMF1	2.63477	1.60778	0.624469	NR_033645.1	LMF1	hsa:64788	lipase maturation factor 1
HDAC11	3.22482	1.82215	0.578123	NM_024827.3	HDAC11	hsa:79885	histone deacetylase 11
GYLTL1B	3.47326	1.32316	0.398281	NM_152312.4	GYLTL1B	hsa:120071	glycosyltransferase-like 1B
NUP62CL	2.90024	1.63176	0.577207	NR_033676.1	NUP62CL	hsa:54830	nucleoporin 62kDa C-terminal like
SDC3	3.00812	1.87863	0.636599	NM_014654.3	SDC3	hsa:9672	syndecan 3
HPN	3.25089	1.94514	0.610328	NM_182983.2	HPN	hsa:3249	hepsin
PMP22	2.91016	1.85972	0.651033	NR_104017.1	PMP22	hsa:5376	peripheral myelin protein 22
ARHGEF3	2.70211	1.64498	0.622736	NM_019555.2	ARHGEF3	hsa:50650	Rho guanine nucleotide exchange factor (GEF) 3
HOXA5	2.47278	1.59635	0.659346	NM_019102.3	HOXA5	hsa:3202	homeobox A5
NIPAL1	2.96964	1.87629	0.643817	NM_207330.1	NIPAL1	hsa:152519	NIPA-like domain containing 1
PSEN2	3.04156	1.52275	0.516542	NM_012486.2	PSEN2	hsa:5664	presenilin 2
ZDHHC2	2.73633	1.2156	0.463839	NM_016353.4	ZDHHC2	hsa:51201	zinc finger, DHHC-type containing 2
CDKN1C	3.55424	1.75787	0.508416	NM_001122631.1	CDKN1C	hsa:1028	cyclin-dependent kinase inhibitor 1C (p57, Kip2)
ZNF280B	2.5431	1.22094	0.499769	NR_130642.1	ZNF280B	hsa:140883	zinc finger protein 280B
CA12	2.06857	1.02812	0.520216	NM_206925.2	CA12	hsa:771	carbonic anhydrase XII
DND1	2.75712	1.47076	0.549772	NM_194249.2	DND1	hsa:373863	DND microRNA-mediated repression inhibitor 1
ZMAT3	3.23286	1.11059	0.363229	NM_152240.2	ZMAT3	hsa:64393	zinc finger, matrin-type 3
ST3GAL5	2.18467	1.07149	0.512762	NM_003896.3	ST3GAL5	hsa:8869	ST3 beta-galactoside alpha-2,3-sialyltransferase 5
NKX3-2	2.75284	1.7192	0.63768	NM_001189.3	NKX3-2	hsa:579	NK3 homeobox 2
FBXO36	2.67266	1.30273	0.505916	NM_174899.4	FBXO36	hsa:130888	F-box protein 36
FTO	2.68812	0.729471	0.297501	NM_001080432.2	FTO	hsa:79068	fat mass and obesity associated
OIT3	2.55874	0.889102	0.372019	NR_130125.1	OIT3	hsa:170392	oncoprotein induced transcript 3
ASAH2B	1.79352	1.16219	0.666586	NM_001079516.2	ASAH2B	hsa:653308	N-acylsphingosine amidohydrolase (non-lysosomal ceramidase) 2B
CYP2S1	1.80714	0.920403	0.535045	NM_030622	CYP2S1	hsa:29785	cytochrome P450, family 2, subfamily S, polypeptide 1
SEMA3F	2.90103	0.897997	0.332551	NM_004186.3	SEMA3F	hsa:6405	sema domain, immunoglobulin domain (Ig), short basic domain, secreted, (semaphorin) 3F
C21orf91	2.79635	1.25951	0.469385	NM_017447.3	C21orf91	hsa:54149	chromosome 21 open reading frame 91
SP5	2.14647	1.22033	0.587734	NM_001003845.2	SP5	hsa:389058	Sp5 transcription factor
CD14	2.06725	1.04678	0.529143	NM_001174105.1	CD14	hsa:929	CD14 molecule
SLC22A5	2.30463	1.3456	0.601175	NM_003060.3	SLC22A5	hsa:6584	solute carrier family 22 (organic cation/carnitine transporter), member 5
MTMR7	2.2292	1.45743	0.668656	NM_004686.4	MTMR7	hsa:9108	myotubularin related protein 7
SRSF12	3.04374	1.23743	0.425426	NM_080743.4	SRSF12	hsa:135295	serine/arginine-rich splicing factor 12
CMTM1	2.81778	1.08292	0.40542	NM_181301.1	CMTM1	hsa:113540	CKLF-like MARVEL transmembrane domain containing 1
CCDC24	2.56898	1.49318	0.596925	NM_152499	CCDC24	hsa:149473	coiled-coil domain containing 24
KANK4	3.02606	0.955414	0.337618	NM_181712.4	KANK4	hsa:163782	KN motif and ankyrin repeat domains 4
SLC25A45	2.75201	1.64994	0.613579	NM_182556.3	SLC25A45	hsa:283130	solute carrier family 25, member 45
TMEM182	2.0011	1.18564	0.611887	NM_144632.3	TMEM182	hsa:130827	transmembrane protein 182
MEF2B	2.76038	1.38705	0.519879	NM_001145785.1	MEF2B	hsa:100271849	myocyte enhancer factor 2B
PLPP7	2.06567	1.07047	0.540464
CRIP2	3.01509	1.47741	0.506378	NR_073081.1	CRIP2	hsa:1397	cysteine-rich protein 2
IL17D	1.97563	1.2712	0.660621	NM_138284.1	IL17D	hsa:53342	interleukin 17D
SLC6A12	1.67131	0.932726	0.583029	NM_003044.4	SLC6A12	hsa:6539	solute carrier family 6 (neurotransmitter transporter), member 12
SHANK3	2.29023	1.46676	0.655484	NM_033517.1	SHANK3	hsa:85358	SH3 and multiple ankyrin repeat domains 3
FZD3	1.98257	0.963928	0.510874	NM_145866.1	FZD3	hsa:7976	frizzled class receptor 3
FAM172A	2.39979	1.1832	0.513321	NR_028080.1	FAM172A	hsa:83989	family with sequence similarity 172, member A
FHOD1	2.41955	1.19221	0.512872	NM_013241.2	FHOD1	hsa:29109	formin homology 2 domain containing 1
MAP2K6	2.28097	1.12957	0.516414	NM_031988.1	MAP2K6	hsa:5608	mitogen-activated protein kinase kinase 6
VAMP1	1.89029	1.21474	0.660576	NR_123717.1	VAMP1	hsa:6843	vesicle-associated membrane protein 1 (synaptobrevin 1)
BAHCC1	2.35809	1.159	0.512185	NM_024696.1	BAHCC1	hsa:57597	BAH domain and coiled-coil containing 1
TBKBP1	1.80814	1.04236	0.598674	NM_014726.2	TBKBP1	hsa:9755	TBK1 binding protein 1
LRMP	2.82782	0.878341	0.334153	NM_006152.3	LRMP	hsa:4033	lymphoid-restricted membrane protein
FAM234B	2.1304	1.24503	0.603045	NM_020853.1	FAM234B	hsa:57613	KIAA1467
C2orf48	2.22687	1.39072	0.640655	NM_182626	C2orf48	hsa:348738	chromosome 2 open reading frame 48
AGXT	2.88098	1.47537	0.528472	NM_000030.2	AGXT	hsa:189	alanine-glyoxylate aminotransferase
HIST1H4I	2.36412	1.0879	0.482079	NM_003495.2	HIST1H4I	hsa:8294	histone cluster 1, H4i
STEAP2	2.01617	1.03838	0.537942	NM_152999.3	STEAP2	hsa:261729	STEAP family member 2, metalloreductase
MARCH9	2.45228	1.15585	0.492048	NM_138396.5	MARCH9	hsa:92979	membrane-associated ring finger (C3HC4) 9
SMPDL3B	2.00849	1.26525	0.647499	NM_014474	SMPDL3B	hsa:27293	sphingomyelin phosphodiesterase, acid-like 3B
IL11RA	2.12563	1.23036	0.597746	NR_052010.1	IL11RA	hsa:3590	interleukin 11 receptor, alpha
TLE2	2.55208	1.23731	0.504249	NM_003260.4	TLE2	hsa:7089	transducin-like enhancer of split 2
HOXA11	1.45767	0.932017	0.662539	NM_005523.5	HOXA11	hsa:3207	homeobox A11
ARL6	1.85134	1.1887	0.660418	NR_103511.1	ARL6	hsa:84100	ADP-ribosylation factor-like 6
HIST1H3B	2.14584	0.974632	0.478498	NM_003537.3	HIST1H3B	hsa:8358	histone cluster 1, H3b
FTCD	2.71767	0.996386	0.389111	NM_206965.1	FTCD	hsa:10841	formimidoyltransferase cyclodeaminase
ABCA5	2.21505	1.28075	0.596425	NM_172232.3	ABCA5	hsa:23461	ATP-binding cassette, sub-family A (ABC1), member 5
EML6	2.07035	1.33489	0.661132	NM_001039753.2	EML6	hsa:400954	echinoderm microtubule associated protein like 6
ACTN3	2.80375	0.596082	0.239719	NR_047663.2	ACTN3	hsa:89	actinin, alpha 3 (gene/pseudogene)
RBP2	1.80673	0.752223	0.446956	NM_004164.2	RBP2	hsa:5948	retinol binding protein 2, cellular
LOC107986873	1.79247	1.06051	0.613227
FAM72A	1.99499	1.22195	0.631005	NM_001123168.1	FAM72A	hsa:729533	family with sequence similarity 72, member A
TVP23C-CDRT4	1.88331	1.20581	0.658401	NR_037924.1	TVP23C-CDRT4	hsa:100533496	TVP23C-CDRT4 readthrough
PLCD1	2.02798	1.17199	0.597748	NR_024071.1	PLCD1	hsa:5333	phospholipase C, delta 1
TIMP2	1.78862	0.597846	0.3695	NM_003255.4	TIMP2	hsa:7077	TIMP metallopeptidase inhibitor 2
IFT172	1.86652	1.19608	0.659075	NM_015662.2	IFT172	hsa:26160	intraflagellar transport 172
GTDC1	1.74376	0.792835	0.484247	NM_024659.4	GTDC1	hsa:79712	glycosyltransferase-like domain containing 1
HIST1H4K	1.82072	1.13707	0.644067	NM_003541.2	HIST1H4K	hsa:8362	histone cluster 1, H4k
AFAP1L1	1.42417	0.894179	0.652274	NM_152406.2	AFAP1L1	hsa:134265	actin filament associated protein 1-like 1
NANOS1	1.3753	0.830269	0.630563	NM_199461	NANOS1	hsa:340719	nanos homolog 1 (Drosophila)
LOC105373311	2.44192	0.643589	0.29253	XP_011529392.1	LOC105373311		uncharacterized LOC105373311
GP1BB	1.97032	0.84034	0.454201	NM_000407.4	GP1BB	hsa:2812	glycoprotein Ib (platelet), beta polypeptide
SEPT5	1.96987	1.03998	0.550749	NM_002688.5	SEPT5	hsa:5413	septin 5
CPS1	1.59923	0.989324	0.641071	NM_001875.4	CPS1	hsa:1373	carbamoyl-phosphate synthase 1, mitochondrial
B4GALT6	1.59715	1.01982	0.65982	NM_004775.3	B4GALT6	hsa:9331	UDP-Gal:betaGlcNAc beta 1,4- galactosyltransferase, polypeptide 6
TTC22	1.42333	0.895292	0.653365	NM_017904.3	TTC22	hsa:55001	tetratricopeptide repeat domain 22
EFHD1	1.57985	0.722613	0.489695	NM_025202.3	EFHD1	hsa:80303	EF-hand domain family, member D1
TMEM45B	1.8774	0.755594	0.432685	NM_138788.3	TMEM45B	hsa:120224	transmembrane protein 45B
SAMD10	1.6105	0.953764	0.616056	NM_080621.4	SAMD10	hsa:140700	sterile alpha motif domain containing 10
GIPC2	1.6887	1.04715	0.641329	NM_017655	GIPC2	hsa:54810	GIPC PDZ domain containing family, member 2
SPAG1	1.57465	0.976114	0.64259	NM_172218.2	SPAG1	hsa:6674	sperm associated antigen 1
SLC45A3	1.83073	0.571662	0.34788	NM_033102.2	SLC45A3	hsa:85414	solute carrier family 45, member 3
CPT1A	1.45485	0.908581	0.648667	NM_001876.3	CPT1A	hsa:1374	carnitine palmitoyltransferase 1A (liver)
CYB561	1.63043	0.911049	0.584277	NM_001915.3	CYB561	hsa:1534	cytochrome b561
CA5A	1.98298	1.11456	0.583091	NM_001739.1	CA5A	hsa:763	carbonic anhydrase VA, mitochondrial
ABCA7	1.80331	0.874064	0.511775	NM_033308.1	ABCA7	hsa:10347	ATP-binding cassette, sub-family A (ABC1), member 7
C1QTNF6	1.50997	0.843739	0.586185	NM_182486.1	C1QTNF6	hsa:114904	C1q and tumor necrosis factor related protein 6
P2RY11	1.56022	0.75624	0.515739	NM_002566.4	P2RY11	hsa:5032	purinergic receptor P2Y, G-protein coupled, 11
WNK4	2.00511	0.849531	0.451059	NM_032387.4	WNK4	hsa:65266	WNK lysine deficient protein kinase 4
SPATA25	1.47271	0.879744	0.622967	NM_080608.3	SPATA25	hsa:128497	spermatogenesis associated 25
EPPK1	1.4314	0.924147	0.668766	NM_031308.3	EPPK1	hsa:83481	epiplakin 1
SLC4A5	1.66805	0.543509	0.363966	NM_133479.1	SLC4A5	hsa:57835	solute carrier family 4 (sodium bicarbonate cotransporter), member 5
RARRES2	1.6775	0.776023	0.492839	NM_002889.3	RARRES2	hsa:5919	retinoic acid receptor responder (tazarotene induced) 2
ESPN	2.06581	0.540629	0.295792	NM_031475.2	ESPN	hsa:83715	espin
SFXN3	1.868	0.906614	0.511491	NM_030971.3	SFXN3	hsa:81855	sideroflexin 3
HOXC8	1.22634	0.778429	0.662294	NM_022658.3	HOXC8	hsa:3224	homeobox C8
C1QL4	1.27079	0.779706	0.641753	NM_001008223.1	C1QL4	hsa:338761	complement component 1, q subcomponent-like 4
SLC9A7	1.32718	0.441671	0.379539	NM_032591.2	SLC9A7	hsa:84679	solute carrier family 9, subfamily A (NHE7, cation proton antiporter 7), member 7
LYPD6B	1.38908	0.708169	0.54273	NM_177964.3	LYPD6B	hsa:130576	LY6/PLAUR domain containing 6B
ITIH1	1.79553	0.904944	0.530164	NM_002215.3	ITIH1	hsa:3697	inter-alpha-trypsin inhibitor heavy chain 1
ICAM4	1.23675	0.30895	0.305928	NM_022377.3	ICAM4	hsa:3386	intercellular adhesion molecule 4 (Landsteiner-Wiener blood group)
FOXN4	2.05347	0.624602	0.336482	NM_213596.2	FOXN4	hsa:121643	forkhead box N4
ZNF385C	1.61828	0.505324	0.352284	NM_001242704.1	ZNF385C	hsa:201181	zinc finger protein 385C
IL17RE	1.03968	0.608715	0.621857	NR_104198.1	IL17RE	hsa:132014	interleukin 17 receptor E
ULBP3	1.50825	0.823043	0.573944	NM_024518.1	ULBP3	hsa:79465	UL16 binding protein 3
ASAH2	1.04192	0.460671	0.49099	NM_019893.2	ASAH2	hsa:56624	N-acylsphingosine amidohydrolase (non-lysosomal ceramidase) 2
DNAJA4	1.21381	0.667804	0.584409	NM_018602.3	DNAJA4	hsa:55466	DnaJ (Hsp40) homolog, subfamily A, member 4
TVP23C	1.24162	0.775417	0.652505	NM_145301.2	TVP23C	hsa:201158	trans-golgi network vesicle protein 23 homolog C (S. cerevisiae)
HCAR3	1.42186	0.645802	0.490059	NM_006018.2	HCAR3	hsa:8843	hydroxycarboxylic acid receptor 3
CD9	1.35129	0.745777	0.582776	NM_001769.3	CD9	hsa:928	CD9 molecule
MSX1	1.56625	0.652099	0.451374	NM_002448.3	MSX1	hsa:4487	msh homeobox 1
PRODH2	1.45499	0.925813	0.659691	NM_021232.1	PRODH2	hsa:58510	proline dehydrogenase (oxidase) 2
CD38	1.44728	0.727123	0.534565	NR_132660.1	CD38	hsa:952	CD38 molecule
CARD18	1.32534	0.609883	0.498045	NM_021571.3	CARD18	hsa:59082	caspase recruitment domain family, member 18
NR0B2	1.34021	0.769124	0.603469	NM_021969.2	NR0B2	hsa:8431	nuclear receptor subfamily 0, group B, member 2
SLC22A31	1.32626	0.68729	0.551997	NM_001242757.1	SLC22A31	hsa:146429	solute carrier family 22, member 31
LBX2	1.39509	0.475234	0.384747	NM_001282430.1	LBX2	hsa:85474	ladybird homeobox 2
MST1L	1.36102	0.776073	0.599629	NR_002729.2	MST1L	hsa:11223	macrophage stimulating 1-like
TIMP3	0.931504	0.4612	0.54406	NM_000362.4	TIMP3	hsa:7078	TIMP metallopeptidase inhibitor 3
TNFRSF6B	1.27551	0.796582	0.651816	NM_032945.2	TNFRSF6B	hsa:8771	tumor necrosis factor receptor superfamily, member 6b, decoy
MYO5B	1.43144	0.628187	0.475493	NM_001080467.2	MYO5B	hsa:4645	myosin VB
PI3	1.24652	0.415186	0.382606	NM_002638.3	PI3	hsa:5266	peptidase inhibitor 3, skin-derived
ASMTL	1.04866	0.231143	0.288287	NM_004192.3	ASMTL	hsa:8623	acetylserotonin O-methyltransferase-like
AIM1	1.21413	0.76854	0.660923	NM_001624	AIM1	hsa:202	absent in melanoma 1
LOC105372704	0.91198	0.506265	0.599088	XP_011545192.1	LOC105372704		uncharacterized LOC105372704
NOXO1	0.977741	0.610617	0.659358	NM_172168.2	NOXO1	hsa:124056	NADPH oxidase organizer 1
HELB	1.05952	0.648964	0.645927	NM_033647.3	HELB	hsa:92797	helicase (DNA) B
CDH9	1.21271	0.71061	0.617508	NM_016279.3	CDH9	hsa:1007	cadherin 9, type 2 (T1-cadherin)
C2orf54	1.73213	0.592113	0.377765	NM_024861.3	C2orf54	hsa:79919	chromosome 2 open reading frame 54
ACOT4	1.27884	0.591598	0.501581	NM_152331.3	ACOT4	hsa:122970	acyl-CoA thioesterase 4
TOMM20L	1.28303	0.754142	0.617587	NM_207377.2	TOMM20L	hsa:387990	translocase of outer mitochondrial membrane 20 homolog (yeast)-like
SLCO1B3	1.5122	0.419732	0.322374	NM_019844.3	SLCO1B3	hsa:28234	solute carrier organic anion transporter family, member 1B3
SLPI	1.23592	0.675374	0.580404	NM_003064.3	SLPI	hsa:6590	secretory leukocyte peptidase inhibitor
SOD3	1.14418	0.601735	0.564015	NM_003102.2	SOD3	hsa:6649	superoxide dismutase 3, extracellular
FAM229A	1.44898	0.575856	0.436322	NM_001167676.1	FAM229A	hsa:100128071	family with sequence similarity 229, member A
CHAC1	1.46825	0.491562	0.37721	NM_024111.3	CHAC1	hsa:79094	ChaC, cation transport regulator homolog 1 (E. coli)
KCNK5	1.11962	0.547216	0.530672	NM_003740.3	KCNK5	hsa:8645	potassium channel, subfamily K, member 5
GSTT2B	1.26247	0.788436	0.652077	NM_001080843.3	GSTT2B	hsa:653689	glutathione S-transferase theta 2B (gene/pseudogene)
LRFN4	1.01983	0.545917	0.576799	NM_024036.4	LRFN4	hsa:78999	leucine rich repeat and fibronectin type III domain containing 4
BMP8A	1.0638	0.633701	0.630434	NM_181809.3	BMP8A	hsa:353500	bone morphogenetic protein 8a
SOWAHA	1.16619	0.695204	0.628027	NM_175873.5	SOWAHA	hsa:134548	sosondowah ankyrin repeat domain family member A
PPP1R26	1.23037	0.661279	0.572232	NM_014811.3	PPP1R26	hsa:9858	protein phosphatase 1, regulatory subunit 26
STOX1	0.8756	0.527641	0.643339	NM_152709.4	STOX1	hsa:219736	storkhead box 1
HIST1H2BE	0.846678	0.396574	0.524544	NM_003523.2	HIST1H2BE	hsa:8344	histone cluster 1, H2be
CHAD	1.08285	0.549462	0.549064	NM_001267.2	CHAD	hsa:1101	chondroadherin
CLDN4	0.829742	0.439676	0.580457	NM_001305.4	CLDN4	hsa:1364	claudin 4
IL12A	0.893325	0.398498	0.501848	NM_000882.3	IL12A	hsa:3592	interleukin 12A
HIST2H2BF	1.10602	0.345365	0.369285	NM_001161334.1	HIST2H2BF	hsa:440689	histone cluster 2, H2bf
PLPPR3	1.05089	0.559784	0.573283
WSCD1	0.872613	0.428185	0.543058	NM_015253.1	WSCD1	hsa:23302	WSC domain containing 1
ENTPD2	1.33666	0.54739	0.450621	NM_203468.2	ENTPD2	hsa:954	ectonucleoside triphosphate diphosphohydrolase 2
LCN12	1.14672	0.493087	0.475716	NM_178536.3	LCN12	hsa:286256	lipocalin 12
LOC107986554	0.85172	0.470721	0.599673
THEM5	1.12484	0.301064	0.327442	NM_182578.3	THEM5	hsa:284486	thioesterase superfamily member 5
USP50	1.12449	0.413098	0.419029	NM_203494.4	USP50	hsa:373509	ubiquitin specific peptidase 50
ZP3	1.18446	0.700785	0.623441	NM_007155.5	ZP3	hsa:7784	zona pellucida glycoprotein 3 (sperm receptor)
C8orf44	0.778657	0.243143	0.390531	NM_019607.2	C8orf44	hsa:56260	chromosome 8 open reading frame 44
PTP4A3	0.943999	0.471636	0.547544	NM_032611.2	PTP4A3	hsa:11156	protein tyrosine phosphatase type IVA, member 3
HOXA2	0.72501	0.42044	0.630829	NM_006735.3	HOXA2	hsa:3199	homeobox A2
HCAR2	1.00325	0.389853	0.444008	NM_177551.3	HCAR2	hsa:338442	hydroxycarboxylic acid receptor 2
NODAL	0.993152	0.468627	0.520172	NM_018055.4	NODAL	hsa:4838	nodal growth differentiation factor
GHRL	0.876453	0.456134	0.569545	NR_024132.1	GHRL	hsa:51738	ghrelin/obestatin prepropeptide
NRTN	0.762221	0.476021	0.668067	NM_004558.3	NRTN	hsa:4902	neurturin
C16orf74	1.28168	0.384209	0.350448	NM_206967.2	C16orf74	hsa:404550	chromosome 16 open reading frame 74
HIST2H3D	0.805919	0.377483	0.527071	NM_001123375.2	HIST2H3D	hsa:653604	histone cluster 2, H3d
HEPACAM2	0.999019	0.467929	0.51676	NM_198151.2	HEPACAM2	hsa:253012	HEPACAM family member 2
FERMT3	0.737617	0.382007	0.57545	NM_178443.2	FERMT3	hsa:83706	fermitin family member 3
EID3	0.90577	0.546164	0.642457	NM_001008394.2	EID3	hsa:493861	EP300 interacting inhibitor of differentiation 3
TNFRSF13C	0.788662	0.430967	0.597491	NM_052945.3	TNFRSF13C	hsa:115650	tumor necrosis factor receptor superfamily, member 13C
WIF1	0.965978	0.23104	0.31055	NM_007191.4	WIF1	hsa:11197	WNT inhibitory factor 1
RBM23	0.732459	0.419315	0.623832	NM_018107.4	RBM23	hsa:55147	RNA binding motif protein 23
S1PR1	0.618873	0.32051	0.584957	NM_001400.4	S1PR1	hsa:1901	sphingosine-1-phosphate receptor 1
C9orf172	0.926731	0.568951	0.651535	NM_001080482.2	C9orf172	hsa:389813	chromosome 9 open reading frame 172
ICOSLG	0.679104	0.352094	0.580274	NM_015259.5	ICOSLG	hsa:23308	inducible T-cell co-stimulator ligand
NPM2	0.482075	0.240852	0.585581	NM_182795.1	NPM2	hsa:10361	nucleophosmin/nucleoplasmin 2
DIO3	0.700866	0.191495	0.363975	NM_001362.3	DIO3	hsa:1735	deiodinase, iodothyronine, type III
DIRAS1	0.723585	0.177529	0.336977	NM_145173.3	DIRAS1	hsa:148252	DIRAS family, GTP-binding RAS-like 1
EPO	1.03845	0.432356	0.467613	NM_000799.2	EPO	hsa:2056	erythropoietin
ADGRD1	0.908925	0.466433	0.561422	NM_198827.3	ADGRD1	hsa:283383	G protein-coupled receptor 133
LECT2	0.854933	0.213568	0.328367	NM_002302.2	LECT2	hsa:3950	leukocyte cell-derived chemotaxin 2
SLC27A2	1.13603	0.312649	0.33385	NM_003645.3	SLC27A2	hsa:11001	solute carrier family 27 (fatty acid transporter), member 2
DACT2	0.588248	0.348036	0.650981	NR_104425.1	DACT2	hsa:168002	dishevelled-binding antagonist of beta-catenin 2
NPIPB4	0.661489	0.313395	0.542878	NM_001310148.1	NPIPB4	hsa:440345	nuclear pore complex interacting protein family, member B4
SLC23A1	0.944467	0.300701	0.383642	NM_152685.3	SLC23A1	hsa:9963	solute carrier family 23 (ascorbic acid transporter), member 1
ATP1B2	0.776842	0.425572	0.599392	NM_001678	ATP1B2	hsa:482	ATPase, Na+/K+ transporting, beta 2 polypeptide
MFAP4	0.868644	0.439852	0.557328	NM_002404.2	MFAP4	hsa:4239	microfibrillar-associated protein 4
GRASP	0.663799	0.405342	0.661617	NM_181711.3	GRASP	hsa:160622	GRP1 (general receptor for phosphoinositides 1)-associated scaffold protein
HSPA12B	0.716603	0.292266	0.480363	NM_052970.4	HSPA12B	hsa:116835	heat shock 70kD protein 12B
ZG16	0.993628	0.38187	0.440616	NM_152338.3	ZG16	hsa:653808	zymogen granule protein 16
LOC107985532	0.648424	0.39189	0.657234
SPINK13	0.814034	0.112973	0.233004	NM_001040129.2	SPINK13	hsa:153218	serine peptidase inhibitor, Kazal type 13 (putative)
FZD9	0.82562	0.196425	0.320245	NM_003508.2	FZD9	hsa:8326	frizzled class receptor 9
PRKCZ	0.745324	0.447566	0.647759	NM_002744.4	PRKCZ	hsa:5590	protein kinase C, zeta
CRLF1	0.510994	0.273536	0.611358	NM_004750.4	CRLF1	hsa:9244	cytokine receptor-like factor 1
C16orf46	0.603119	0.276217	0.535068	NM_152337.2	C16orf46	hsa:123775	chromosome 16 open reading frame 46
CDA	0.767302	0.479194	0.667811	NM_001785.2	CDA	hsa:978	cytidine deaminase
SSTR5	0.809197	0.387083	0.535729	NM_001172573.1	SSTR5	hsa:6755	somatostatin receptor 5
SCUBE3	0.65718	0.303194	0.532494	NM_152753	SCUBE3	hsa:222663	signal peptide, CUB domain, EGF-like 3
WNT10B	0.613586	0.263447	0.509325	NM_003394.3	WNT10B	hsa:7480	wingless-type MMTV integration site family, member 10B
NNAT	0.459321	0.264789	0.652199	NM_181689.1	NNAT	hsa:4826	neuronatin
OXT	0.566623	0.2654	0.548136	NM_000915.3	OXT	hsa:5020	oxytocin/neurophysin I prepropeptide
TBX1	0.714156	0.290421	0.479541	NM_080647.1	TBX1	hsa:6899	T-box 1
GDPD5	0.557073	0.310627	0.624934	NM_030792.6	GDPD5	hsa:81544	glycerophosphodiester phosphodiesterase domain containing 5
BUB1B-PAK6	0.605296	0.326134	0.604191
ZIC5	0.701037	0.312722	0.515234	NM_033132.3	ZIC5	hsa:85416	Zic family member 5
LTK	0.720923	0.270138	0.45088	NM_206961.3	LTK	hsa:4058	leukocyte receptor tyrosine kinase
C1QL1	0.920762	0.191678	0.285745	NM_006688	C1QL1	hsa:10882	complement component 1, q subcomponent-like 1
WNT11	0.757032	0.219898	0.373262	NM_004626.2	WNT11	hsa:7481	wingless-type MMTV integration site family, member 11
VPS37D	0.692495	0.416458	0.651686	NM_152560.1	VPS37D	hsa:155382	vacuolar protein sorting 37 homolog D (S. cerevisiae)
GPSM1	0.734988	0.364045	0.555751	NM_015597.5	GPSM1	hsa:26086	G-protein signaling modulator 1
GDPD3	0.712794	0.366597	0.574065	NM_024307.2	GDPD3	hsa:79153	glycerophosphodiester phosphodiesterase domain containing 3
SLC34A3	0.651291	0.305057	0.539148	NM_080877.2	SLC34A3	hsa:142680	solute carrier family 34 (type II sodium/phosphate contransporter), member 3
REEP1	0.529047	0.316633	0.662324	NM_022912.2	REEP1	hsa:65055	receptor accessory protein 1
C3orf22	0.633137	0.35946	0.626704	NR_130715.1	C3orf22	hsa:152065	chromosome 3 open reading frame 22
FAM151B	0.455558	0.234297	0.601733	NM_205548.2	FAM151B	hsa:167555	family with sequence similarity 151, member B
BOLA2B	0.497954	0.113084	0.356355	NM_001039182.1	BOLA2B	hsa:654483	bolA family member 2B
LGALS3BP	0.550013	0.305327	0.623568	NM_005567.3	LGALS3BP	hsa:3959	lectin, galactoside-binding, soluble, 3 binding protein
PRDM1	0.678211	0.346131	0.573278	NM_182907.2	PRDM1	hsa:639	PR domain containing 1, with ZNF domain
LOC105373750	0.588555	0.326723	0.619737	XR_932834.1	LOC105373750		uncharacterized LOC105373750
UNC5B	0.67376	0.341384	0.57044	NM_170744.4	UNC5B	hsa:219699	unc-5 homolog B (C. elegans)
ATL1	0.457765	0.265463	0.655227	NM_181598.3	ATL1	hsa:51062	atlastin GTPase 1
FAM186B	0.518662	0.27277	0.602542	NR_027450.1	FAM186B	hsa:84070	family with sequence similarity 186, member B
PSPN	0.684218	0.122088	0.283196	NM_004158.2	PSPN	hsa:5623	persephin
NPDC1	0.482075	0.225798	0.559719	NM_015392.3	NPDC1	hsa:56654	neural proliferation, differentiation and control, 1
GRAMD1C	0.683556	0.254638	0.452601	NM_017577.4	GRAMD1C	hsa:54762	GRAM domain containing 1C
TTPA	0.648424	0.374956	0.634608	NM_000370.3	TTPA	hsa:7274	tocopherol (alpha) transfer protein
LY75	0.52467	0.257156	0.571751	NM_002349.3	LY75	hsa:4065	lymphocyte antigen 75
PAX8	0.600062	0.333111	0.618675	NM_013992.3	PAX8	hsa:7849	paired box 8
GPC5	0.613008	0.203137	0.425152	NM_004466.5	GPC5	hsa:2262	glypican 5
HIST1H2AK	0.400331	0.125007	0.449716	NM_003510.2	HIST1H2AK	hsa:8330	histone cluster 1, H2ak
SCX	0.594182	0.30236	0.579617	NM_001080514.2	SCX	hsa:642658	scleraxis basic helix-loop-helix transcription factor
SLC2A10	0.64477	0.245531	0.463943	NM_030777.3	SLC2A10	hsa:81031	solute carrier family 2 (facilitated glucose transporter), member 10
GMNC	0.533554	0.317347	0.658739	NM_001146686.2	GMNC	hsa:647309	geminin coiled-coil domain containing
CLDN14	0.948262	0.118441	0.208384	NM_144492.2	CLDN14	hsa:23562	claudin 14
LOC105376678	0.588347	0.0918583	0.278723	XP_011519205.1	LOC105376678		ovostatin-like
PITX3	0.431193	0.0414289	0.266248	NM_005029.3	PITX3	hsa:5309	paired-like homeodomain 3
PNMT	0.345502	0.161829	0.587717	NR_073461.1	PNMT	hsa:5409	phenylethanolamine N-methyltransferase
ALPI	0.576531	0.281018	0.563194	NM_001631	ALPI	hsa:248	alkaline phosphatase, intestinal
TAC4	0.613842	0.25557	0.498108	NM_170685.2	TAC4	hsa:255061	tachykinin 4 (hemokinin)
DLL4	0.511535	0.100883	0.32849	NM_019074.3	DLL4	hsa:54567	delta-like 4 (Drosophila)
CYP27B1	0.425765	0.184972	0.542015	NM_000785.3	CYP27B1	hsa:1594	cytochrome P450, family 27, subfamily B, polypeptide 1
KDF1	0.42443	0.124736	0.428534	NM_152365.2	KDF1	hsa:126695	keratinocyte differentiation factor 1
LOC107984512	0.30135	0.136872	0.590187
DYX1C1	0.600598	0.230821	0.472198	NM_130810.3	DYX1C1	hsa:161582	dyslexia susceptibility 1 candidate 1
GCGR	0.76201	0.237945	0.392043	NM_000160.4	GCGR	hsa:2642	glucagon receptor
IGIP	0.384854	0.0801161	0.371485	NM_001007189.1	IGIP	hsa:492311	IgA-inducing protein
SLC15A1	0.662525	0.239061	0.444655	NM_005073.3	SLC15A1	hsa:6564	solute carrier family 15 (oligopeptide transporter), member 1
MIXL1	0.589651	0.16996	0.391445	NM_031944.2	MIXL1	hsa:83881	Mix paired-like homeobox
HSPA1L	0.459716	0.241769	0.610612	NM_005527.3	HSPA1L	hsa:3305	heat shock 70kDa protein 1-like
FAM124A	0.523373	0.245142	0.553669	NM_145019.3	FAM124A	hsa:220108	family with sequence similarity 124A
SNX22	0.465286	0.219898	0.565905	NR_073534.1	SNX22	hsa:79856	sorting nexin 22
PRDM11	0.44422	0.184949	0.523592	NR_046338.1	PRDM11	hsa:56981	PR domain containing 11
VMO1	0.744397	0.214565	0.372531	NM_182566.2	VMO1	hsa:284013	vitelline membrane outer layer 1 homolog (chicken)
DUSP26	0.601478	0.125211	0.321053	NM_024025	DUSP26	hsa:78986	dual specificity phosphatase 26 (putative)
ZFYVE28	0.489354	0.223144	0.548302	NM_020972.2	ZFYVE28	hsa:57732	zinc finger, FYVE domain containing 28
