# Supplementary material for: Glucose‐induced LINC01419 reprograms the glycolytic pathway by recruiting YBX1 to enhance PDK1 mRNA stability in hepatocellular carcinoma
Source: Clin Transl Med. 2024 Dec 3;14(12):e70122. doi: 10.1002/ctm2.70122 (PMC11613097; doi:10.1002/ctm2.70122)
Supplement: Supplementary file 4 — Supporting Information [file CTM2-14-e70122-s001.xlsx]

## Sheet: Table S3A-G
Table S3A. Primers for RNA pulldown used in this study
Primer Name	Sequence (5' to 3')
LINC01419-Pulldown-sense-F	TAATACGACTCACTATAGGGAGAAACCCGCTCGGGTCCCCTTC
LINC01419-Pulldown-sense-R	TTTTTATGTGTTAAAGATTTTATTCAGT
LINC01419-Pulldown-antisense-F	AACCCGCTCGGGTCCCCTTC
LINC01419-Pulldown-antisense-R	TAATACGACTCACTATAGGGAGATTTTTATGTGTTAAAGATTTTATTCAGT
LINC01419-A-Pulldown-sense-F	TAATACGACTCACTATAGGGAGAAACCCGCTCGGGTCCCCTTC
LINC01419-A-Pulldown-sense-R	ACCTATACATTTGGGAGAATTCCTCTC
LINC01419-B-Pulldown-sense-F	TAATACGACTCACTATAGGGAGAGTCACAGGTAAAATACAGTCG
LINC01419-B-Pulldown-sense-R	TTTTTATGTGTTAAAGATTTTATTCAGTT
LINC01419-C-Pulldown-sense-F	TAATACGACTCACTATAGGGAGAAGGAAGAAACTCCGAACAC
LINC01419-C-Pulldown-sense-R	CGACTGTATTTTACCTGTGAC
PDK1-3'UTR-Pulldown-F	TAATACGACTCACTATAGGGAGAACACACTTGGGACATCGGAAAAT
PDK1-3'UTR-Pulldown-R	TTTTAAAAGGCTAAATTGACTCAGTTTAT
Table S3B. Sequences of qPCR primers used in this study
qPCR Primer Name	Sequence (5' to 3')
qACTB-F	TTGTTACAGGAAGTCCCTTGCC
qACTB-R	ATGCTATCACCTCCCCTGTGTG
qU2-F	ATCGCTTCTCGGCCTTTTGG
qU2-R	AGGTCGATGCGTGGAGTGGA
qLINC01419-F	ACACGCCACCTTAAGAGCTG
qLINC01419-R	CTGGTTGATTGCAGAACTTCC
qYBX1_F	AGAAGGTCATCGCAACGAAGGTT
qYBX1_R	CTGCGAAGGTACTTCCTGGGG
qMALAT1-F	GCCAAATTGAGACAATTTCAGC
qMALAT1-R	CGAATTCAGGGTGAGGAAGTA
qFAM99B-F	GCTGGGAAGAGGTCAGAACC
qFAM99B-R	AATGTTCTGCAGGTCTCGCT
qHK2-F	CCCAGCACAAAGCAGTCG
qHK2-R	AGATACTGGTCAACCTTCTGC
qALDOA-F	CTTCCGAGGCTAAATCGGCT
qALDOA-R	AGTAGCAAGTTCCTGGCACA
qGPI-F	CAAGGACCGCTTCAACCACTT
qGPI-R	CCAGGATGGGTGTGTTTGACC
qPFKL-F	GTACCTGGCGCTGGTATCTG
qPFKL-R	CCTCTCACACATGAAGTTCTCC
qENO1-F	GCCGTGAACGAGAAGTCCTG
qENO1-R	ACGCCTGAAGAGACTCGGT
qPKM2-F	ATGTCGAAGCCCCATAGTGAA
qPKM2-R	TGGGTGGTGAATCAATGTCCA
qPDK1-F	TCCTGGACTTCGGATCAGTG
qPDK1-R	TGAACGGATGGTGTCCTGAG
qPGK2-F	AAACTGGATGTTAGAGGGAAGCG
qPGK2-R	GGCCGACCTAGATGACTCATAAG
qPGAM2-F	AGAAGCACCCCTACTACAACTC
qPGAM2-R	TCTGGGGAACAATCTCCTCGT
qGAPDH-F	CTGGGCTACACTGAGCACC
qGAPDH-R	AAGTGGTCGTTGAGGGCAATG
qLDHA-F	ATGGCAACTCTAAAGGATCAGC
qLDHA-R	CCAACCCCAACAACTGTAATCT
qTPI1-F	CTCATCGGCACTCTGAACG
qTPI1-R	GCGAAGTCGATATAGGCAGTAGG
q18SrRNA_F	TTAATTCCGATAACGAACGAGA
q18SrRNA_R	CGCTGAGCCAGTCAGTGTAG
qU6-F	CTCGCTTCGGCAGCACAT
qU6-R	TTTGCGTGTCATCCTTGCG
qMYC-F	CCTGGTGCTCCATGAGGAGAC
qMYC-R	CAGACTCTGACCTTTTGCCAGG
q1419-∆C-F1	ATCTTGCTACTGCTCACTCTTTGGG
q1419-∆C-R1	CATAAGTCTTCTTACATTTACTTTGCTG
qYY1-F	GGAGGAATACCTGGCATTGACC
qYY1-R	CCCTGAACATCTTTGTGCAGCC
Table S3C. Primers for RACE used in this study
Primer Name	Sequence (5' to 3')
LINC01419-RACE-3'GSP	CCTGATTTGCTTTGTAGGGTCTCAGGTTTAGAGATGCTG
LINC01419-RACE-5'GSP	GGTTGATTGCAGAACTTCCATGGAAGCC
Table S3D. Sequences of siRNA used in this study
sequences of siRNA	Sequence (5' to 3')
siNC	AGTACAGCAAACGATACGGTT
siLINC01419-1	CCTCAATTTCCATGGCAATAT
siLINC01419-2	GCAATCAACCAGCAGGAGAAC
siYBX1-1	GGACGGCAATGAAGAAGAT
siYBX1-2	GCAGACCGTAACCATTATA
siMZF1-1	CTGTCATGGTGAAGCTAGA
siMZF1-2	CGTGCTGGACCAGATCTTT
siNFYA-1	GGCAGACCATCGTCTATCA
siNFYA-2	CTACGTGAATGCCAAACAA
siYY1-1	GGAAAGAAACTTCCTCCTG
siYY1-2	AGAACAATAGCTTGCCCTC
siZBTB6-1	GCACAAGTCTGCTCTCAAA
siZBTB6-2	GGCTGAAGTTCCTGGGAAT
siFOXP1-1	GGATCTGACCACGACATGT
siFOXP1-2	GCGCTGGACGATAGAAGTA
siCREB3-1	GGGAAACTGTCTCTATGGA
siCREB3-2	GGATGGCTTCCTACTGGTA
siHINFP-1	GGACCGCAGTAAACTTCGA
siHINFP-2	CTTCCAGTGTTCTCACTGT
siNFATC4-1	AGCTGAGGATCGAGGTACA
siNFATC4-2	GCACCAAGGTGTTGGAGAT
siKLF13-1	CGAGAAAGTTTACGGGAAA
siKLF13-2	GGAAGCACAAGTGCCACTA
Table S3E. Primers for cloning used in this study
Primer Name	Sequence (5' to 3')
shLINC01419-1-F	CACCGCCTCAATTTCCATGGCAATTCAAGATTGCCATGGAAATTGAGGTTTTTT
shLINC01419-1-R	AAACAAAAAACCTCAATTTCCATGGCAATCTTGAATTGCCATGGAAATTGAGGC
shLINC01419-2-F	CACCGGCTGCTCATTTAATCAGAATCAAGTTCTGATTAAATGAGCAGCTTTTTT
shLINC01419-2-R	AAACAAAAAAGCTGCTCATTTAATCAGAACTTGATTCTGATTAAATGAGCAGCC
LINC01419-F-pCDH-CMV	ATTCTAGAGCTAGCGAATTCAACCCGCTCGGGTCCCCTTC
LINC01419–R-pCDH-CMV	TCCTTCGCGGCCGCGGATCCTTTTTATGTGTTAAAGATTTTATTCAGT
LINC01419-∆C-DQ-F	GAGACCACGAACCCACCAGAGTCACAGGTAAAATACAGTCG
LINC01419-∆C-DQ-R	TCCTCTCTTCTCAAAGTTCTTCTGGTGGGTTCGTGGTCTC
YBX1-F-pET-45b	CACCACCATCACGTGGGTACCATGAGCAGCGAGGCCGAGACCC
YBX1-R-pET-45b	GCGGTTTCTTTACCAGACTCGAGTTACTCAGCCCCGCCCTGCTCAG
YBX1-∆AP-F-pCMV-NFlag	ACGACGATAAGAGCCCGGGCGGATCCATGGACAAGAAGGTCATCGCAACG
YBX1-∆CSD-F-pCMV-NFlag	ACGACGATAAGAGCCCGGGCGGATCCATGAGCAGCGAGGCCGAGACCC
YBX1-∆CSD-DQ-F	GGCGCCTGCCGGCGGGGGTGGTGTTCCAGTTCAAG
YBX1-∆CSD-DQ-R	CTTGAACTGGAACACCACCCCCGCCGGCAGGCGCC
YBX1-∆AP/∆CSD-R-pCMV-NFlag	AGAGATCTGTCGACGATATCGAATTCTTACTCAGCCCCGCCCTGCTC
YBX1-F-pCDH-CMV	ATTCTAGAGCTAGCGAATTCATGAGCAGCGAGGCCGAGAC
YBX1-R-pCDH-CMV	TCCTTCGCGGCCGCGGATCCTTACTCAGCCCCGCCCTGCT
shYBX1-1-F	CACCGGAGGACGGCAATGAAGAAGATTCAAGATCTTCTTCATTGCCGTCCTCTTTTTT
shYBX1-1-R	AAACAAAAAAGAGGACGGCAATGAAGAAGATCTTGAATCTTCTTCATTGCCGTCCTCC
shYBX1-2-F	CACCGCTCCACGCAATTACCAGCAAATCAAGTTTGCTGGTAATTGCGTGGAGTTTTTT
shYBX1-2-R	AAACAAAAAACTCCACGCAATTACCAGCAAACTTGATTTGCTGGTAATTGCGTGGAGC
PDK1-3'UTR-psiCHECK_F	ATTCTAGGCGATCGCTCGAGACACACTTGGGACATCGGAAAAT
PDK1-3'UTR-psiCHECK_R	TTTATTGCGGCCAGCGGCCGCTTTTAAAAGGCTAAATTGACTCAGTTTAT
PDK1-3'UTR-mut-DQ-F	GTTTTTAGATTTTATAGGCTGTAGTTAAAATACTGGCTG
PDK1-3'UTR-mut-DQ-R	CCAGTATTTTAACTACAGCCTATAAAATCTAAAAACCTTTCAG
PDK1-F-pCDH-CMV	AGAAGATTCTAGAGCTAGCGATGAGGCTGGCGCGGCTGC
PDK1-R-pCDH-CMV	GCAGATCCTTCGCGGCCGCGCTAGGCACTGCGGAACGTCGTCA
shPDK1-1-F	CACCGGAAGTCCATCTCATCGAATCAAGTTCGATGAGATGGACTTCCTTTTTT
shPDK1-1-R	AAACAAAAAAGGAAGTCCATCTCATCGAACTTGATTCGATGAGATGGACTTCCC
shPDK1-2-F	CACCGGAGTCGCATTTCAATTAGATCAAGTCTAATTGAAATGCGACTCTTTTTT
shPDK1-2-R	AAACAAAAAAGAGTCGCATTTCAATTAGACTTGATCTAATTGAAATGCGACTCC
LINC01419-1#(FL)-F-pGL3.basic	ATTTCTCTATCGATAGGTACGACATGTATAAAACTGCCAAAATACA
LINC01419-1#-R-pGL3.basic	CCAACAGTACCGGAATGCCACCTCTCAAAATGACACAACTAGGCTTA
LINC01419-2#-F-pGL3.basic	ATTTCTCTATCGATAGGTACTGACAGCGTGCTGGCAGTCCTCA
LINC01419-2#-R-pGL3.basic	CCAACAGTACCGGAATGCCAGGAGGCTCGGGCCGCACAGG
LINC01419-3#-F-pGL3.basic	ATTTCTCTATCGATAGGTACCCGACGAGCGCCACCCCCTG
LINC01419-3#-R-pGL3.basic	CCAACAGTACCGGAATGCCAGTGGAAGGGGACCCGAGCGG
LINC01419-4#-F-pGL3.basic	ATTTCTCTATCGATAGGTACATCGTGGAAGCTTTGTTCTTTCG
LINC01419-4#-R-pGL3.basic	CCAACAGTACCGGAATGCCAATGATCTGCCCGCCTTGGCT
LINC01419-5#-F-pGL3.basic	ATTTCTCTATCGATAGGTACTTGAGGTCAGGAGTTCCAGAC
LINC01419-5#-R-pGL3.basic	CCAACAGTACCGGAATGCCAAAAGAGATTATAGCTTTAATTCCATAA
LINC01419-6#-F-pGL3.basic	ATTTCTCTATCGATAGGTACGTGTGTTTATTTTTCTAAGTGTCTGT
LINC01419-6#(FL)-R-pGL3.basic	CCAACAGTACCGGAATGCCATTTGCATTTTTCATAACTTTGAA
YY1-F-pCDH-CMV	ATTCTAGAGCTAGCGAATTCATGGCCTCGGGCGACACCCTCTA
YY1-R-pCDH-CMV	TCCTTCGCGGCCGCGGATCCTCACTGGTTGTTTTTGGCCTTAGCA
Table S3F. Primers for ChIP-qPCR used in this study
ChIP-qPCR Primer Name	Sequence (5' to 3')
ChIP-qNC- F	CAAAGACCCTCTGTGTACCATG
ChIP-qNC-R	GGGCATGGATATCACAATATCA
ChIP-qLINC01419-1-F	CAGGACTGGCAGGCAGCTCCA
ChIP-qLINC01419-1-R	AGCACAGGGTGCTGATTGGTGT
ChIP-qLINC01419-2-F	CCTGTGCTTAGCTCAAGGTTTGT
ChIP-qLINC01419-2-R	GGTTCTCCACCTCCCCATCAG
Table S3G. Antibodies used in this study
Identifier	Catalog Number	Company	The employed experiment
β-actin	60008-1-Ig	Proteintech	Western blot
AMPKα1/2	ER62660	HuaBio	Western blot
Phospho-AMPKα (Thr172)	2535T	CST	Western blot
GAPDH	60004-1-Ig	Proteintech	Western blot
YBX1	20339-1-AP	Proteintech	RIP, Western blot
CCAR1	PA5-92909	Invitrogen	RIP, Western blot
ENO1	ET1705-56	HuaBio	Western blot
MBNL1	66837-1-Ig	Proteintech	Western blot
ZC3HAV1	A9219	ABclonal	Western blot
HNRNPL	18354-1-AP	Proteintech	Western blot
CKAP4	16686-1-AP	Proteintech	Western blot
IgG from mouse serum	I5381	Sigma	RIP
IgG from rabbit serum	I5006	Sigma	RIP
FLAG	F1804	Sigma	RIP
FLAG	20543-1-AP	Proteintech	Western blot
Goat anti-Mouse IgG (H+L), HRP conjugate	SA00001-1	Proteintech	Western blot
Goat anti-Rabbit IgG (H+L), HRP conjugate	SA00001-2	Proteintech	Western blot
VeriBlot for IP Detection Reagent (HRP)	ab131366	Abcam	Western blot
YBX1 (Phospho-Ser102)	11819	SAB	Western blot
PDK1	ET1704-66	HuaBio	Western blot
Lamin A/C	10298-1-AP	Proteintech	Western blot
YY1	66281-1-Ig	Proteintech	ChIP, Western blot
H3K27ac	39133	Active Motif	ChIP
RNA pol II	39097	Active Motif	ChIP
